# Supplementary material for: Transcriptome-Wide Characterization of Alkaloids and Chlorophyll Biosynthesis in Lotus Plumule
Source: Front Plant Sci. 2022 May 23;13:885503. doi: 10.3389/fpls.2022.885503 (PMC9168470; doi:10.3389/fpls.2022.885503)
Supplement: Supplementary file 1 [file Table_1.XLSX]

## Sheet: Sheet1
Supplementary Table 1. Protein sequences of bis-BIAs and chlorophyll biosynthesis genes.
Protein sequences of bis-BIAs biosynthesis genes.
>NnTyDC	NNU_22559
MGSLHADVLENNSAFGLNPLDPEEFRRQGHMIIDFLADYYRDIEKYPVRSQVEPGYLRKRLPESAPYNPEPIETILQDVQKEIIPGITHWQSPNYFAYFPSSGSIAGFLGEMLSTGFNVVGFNWMSSPAATELESIVMDWLGKMLKLPKSFLFSGNGGGVLQGTTCEAILCTVTAARDRVLNRIGRENIGRLVVYASDQTHCALQKAAQIAGIHPKNFRAIATSKATAFGLSPDSFRSTIVADIEAGLIPLFLCATVGTTSSTAVDPIGPLCEVAKEYGIWVHIDAAYAGSACICPEFRHFIDGVENADSFSFNAHKWFFTTLDCCCLWVKDPSSLVKALSTSPEYLRNKATESRQVIDYKDWQIALSRRFRSMKLWMVLRSYGVANLRNFLRTHVKMA…
>NnNCS	NNU_14334
MRGQVTNELDVDVPVDDIWAVYGTPVLPTHIVQLQPDVFQKVDFIHGNGGVGTILYVQLVPGAPEPRTWKEKFIKIDDEERLKVIRMIEGGYLDLGFTLFEYNTQIIEKDAESCTIRSTTVFEVDEKFEANAALINATSAYGLAKAVANYVIQKKAKACDV
>Nn6OMT1	NNU_19035
MENQKEVQAAEAKIWNFVYGFADTLVLRCAIELGIADIIHKQGEPLTLSELGAQIPLKSVNTDHLHRLMRYLVHMKLFTKETLDGEARYGLAPPAKLLVKWWEDKGLASIIFGITDKDFIAPWHHLKDSLAGDGEETTFEKVLGKSISTYMADHLEKSMLFNESMVHDTRLFTSVLIQDFKDVFQGIKSLVDVGGGSGTDMGAIAKAFPHLKCTIYGLPHVIADSPDYPEVDRISGDMFKHIPSADAILLKCILHYWGDGQCIEILKRCKESVPREGGIVIIADAVVDLESKHPYLTKTLLSTDLDMMLNTGGKERTEAEWKKLFNAAGFPAYKITHVADVEYSVIEAYPY
>Nn6OMT2	NNU_23168
MEIQKEGQAAAAKIWKFVYGFADCLVLRCAIDLGIADIIHKQGEPLTLSELGAQIPVQPVNTDHLHRLMRYLVHMKIFTKETLDGEARYGLAPPAKFIVKGWDKSIVSIILVVTDKDFMAPWHCLKDSLCGEGTAFEKALGRSIWTYMADHPEKNKLFNEGMACDTKLLISALVQDCKDLFQGIMSLVDVGGGTGTAMRAIAKAFPHLKCTIYDLPHVIADSPDYPEVDRIAGDMFKHIPSADAILLKCILHDWDDGECIEILKRCKESVPREGGKVIIVDIVVDLESKHPLTKTRLSLDLDMMVTTGGKERTEAEWKKLLNAAGFPVFKITHISAVQSVIVAYPY
>Nn6OMT3	NNU_03166
MEIPKEVQADEVEIWKFGYDFADTLVLRCAIEFGIADIIHKQGEPLTLFELGAQIPVQPVNTDHLHRLMRYMVHMKIFTKETLGGEEQYGLSPHGKFLVKGWDKSMASAILAITDEDFFAPWHCLKDVLAGEGTAFEKALGKSIWAYVADHPEKNKLFNEVMACDTSFITSVLIQDCKDVFQGIKSVVDVGGGTGTAMRDIAKAFPHLKCTIYDLPHVIADSPDYPEVDRIAGDMFKHIPSADAILLKWILHDWDDGECIEILKRCKESVPREGGKVIIVDIVLDPESKDPLTKARLRLDLDMMVYTGGKERSEAEWKKLLNAAGFPGYKILHVAAVQSVIMAYPY
>Nn6OMT4	NNU_03165
MEIQKEVQAADVEIRKFGYGFADILVIRCAIQLGIADIIHKQGEPLTLSELEAQIPVKPVNTDHLHRLMRYMVHMKIFTKETPDGEERYGLAPLGKFLVNGWDRNMVSAILAVTDKDFMVPWYRLKDSLVGEGTAFEKALGKTICECMADHPEKKKPFNEAMACDTTRLLTSALIQDCKDLFQGIMSLVDVGGGTGTAMRDIAKTFPHLKCTIYDLPHVIADSPDYPEVDRIAGNMFKHIPSADGILLKCILHDLGDRQCIEILQRCKESVPREGGKVIIVDIVLDPESTDPLTKARLRLDLDMMVYTGGKERSEAEWKKLLNAAGFPRYKILHIAAVQSVIEAYPY
>NnCNMT	NNU_11880
MDALIQVPYDATIRLMLSSLERNLLPDVVIRRLTRLLLASRLRWGYKPCCYFLDKSSTLEDAEKAMLELYCERAQIKDGQSVLDVGCGWGSLSLYIAQKFSSCRITGICNSKTQKAYIEEQCRELKLQNVEIIVADISTFEMEASFDRILSIEMFEHMKNYKALLNKISKWMKEDSLLFVNYFCHKAFAYHFEDKNEDDWITRYFFTGGTMPAANLLLYFQDDVSVVNHWLEWLKRMDQNMASIKPIMESTYGKDSAVKWTAYWRTFFISVAELFGYNNGEEWMVALFLFKKKIN
>NnCYP80A	NNU_21373
MALLALFILFLLSILSLVLFLKPSSKKLPPGPFSWPIIGTQLPSPTMKPNLELFKLAQRYGPLMLFRFGFENVVVASNHVAAMEVLKNQDRVLSGRFKANSVRVKGYIEYSMVWADCTDYWKMVRKILRTELFSTKMLDVHAHVREEKVSELMKFLRRKEGEEETFGPGSDTSASTIEWALAELLRNPEKLVKLHEELDRVIGRNNTVKDSDLPNLPYLHACVKETLRLHPPVPFLIPHIALESCEVMNYTIPKGSEVLVNLYAIGRDPTTWDNPNSFLPERFLNSEVDYQGNHFQYIPFGAGRRMCPGMSLGTRVVRLILAALVHTFDWSLPGGMHQDELDMADRFGVGFQKETPLVVIPTLRK
>NnOMT1	NNU_15801
MEEDMKAQAQVWKHIYGFVESFTLKCAIELGIADILYEHGQPMTLSELASSIPLPSVSQDGLYRVLRYLVHMKLFDLQVDSDGLKKYRLTPASKLLVKNQEKNLASFVLLQLYEIDTWNHLSAAVEGTVTPWEKCHGGVDYIEYFKKDSVANQLLSDAMTSHTSMVTDALVKGCKKAHILDGVGSLIDVGGCTGVAARAIAKWFPSIKCAVFDLPHVVANAPECPEVTRIGGDMFVSIPKTDVVFMKSVLHDWGDEDCVKILKKCKEAISEKGGKAVIVDIVMDVESSPNEFTGARLGMEMDMLVAVGGKERSEKEWHKLFKEAGYSGYKITPIVAIESIIEVFP
>NnOMT2	NNU_15809
MEDMKAQAQVWKHIYGFAESLALKCAIELGIADILYEHGQPMTLSELASSIPLPSVSQDGLYRVLRYLVHMKLFDLQVDSDGLKKYWLTPASKLLVKSQEKNLASFALLIFYEMDAWHHLSAAVEGTVTPFEKCHEGEDLEELFGKDSVINRLLSEGMTNLTSLMADALVKGCKKAHILDGVGSLIDVGGSTGVAARAIAKSFPSIKCAVLDLPHVVANAPECSEVTWIEGDMFVSIPKTDVVFMKVRSVLHDCGDEDSVKILKICKEAISEKGGKVVIVEIVMDVESSSSPNEITGAKLNLDMSMLVTPGGKERSEEDWQKLFKEAGYSRYKITPIAAFESIIEVFP
>NnOMT3	NNU_25948
MGQGDEMELEAQAQIWKYIFSFVDSFTLRSAVELGIPDIIHSQGRPITLSQLSACLPIDYANPDRLNRLMRYLVSIGIFSREHGSADDEDDQEDKFGLTCLSKLLVRKLENNMVPFSMLDFKVLMEPWYHLTWSLDGRASGVTAFERVYGTKFWDYAGQDLEFGEKLNEAMACDTSSTMPTLLQQFNQVFADMSSVVDVGGGTGTAAMAIAKSFPNVKCTVFDHPHVVVDDQSDSGGVAKVSGDMFNFIPRADNLLLKWILHNYGDEDCLVILKRCKEALPERGGGKVVIVETVMEGDHNDETAAEIHDDEFTPCRLIMDMEMMLLFGGKERTAKEWQSLVERAGFRRCTMERINSSMHSLIQAYP
>Nn7OMT1	NNU_04966
MGSTKTQIKIADQEEEEACNYAMQLASASVVPMVLKAAIELDVLEIIAEAGAGAHISTSEIASHLPTQNPDAPVMLDRMLRLLASFSILTCSLRTHDDGRVERLYGLAPVCKFLVKNEDGVSMAPLVLMNQDKVLMESWYHLKDAVLDGGIPFNKAYGMTAFEYHGTDPRFNKVFNRGMSDHSTITMKKILETYKGFEGLNSVVDVGGGTGATLNMIISKYPSIKGINFDLPHVIEDAPSYPGVEHVGGDMFVSVPKGDAIFMKWICHDWSDAHCLEFLKNCYQALPENGKIIVVESILPVAPETNLSANGVFQLDNIMLAHNPGGKERAEKDFEALAKGAGFAGVGVMCRAFNSYVMEFYKSA
>Nn7OMT2	NNU_04906
MASRYGLTCFCFMTKFSWISLSSFSLLFQFNQNLIILGCRQCLKYAVLEGGIPFNKANGMHVFEHTGVDARFNKVVNKALSNITIMTMVKILQTYKGFEGLKVVVDVGGGIGVTINMITSKSFSEGKDNNEENCLLALQLASATVFPMVLKAALELDVLEIISRAGPSAYLSTSDIASQLPTQNPDAPAILDRILRLLAVHSVIKSSVVERDDNQVQMVYGLAPVCKFLTGNQDDISLRPYLLLLQDKTFMDSGVPFIKAHGMHVFEYTGVDARFNKVVNKAMSNITTMTMVKILETYKGFEGLKVVVDVGGGIGVTINMITAEYPQIKGINFDLPHVIADAPSYPGVEHLGGDMFEYVPNADAIFMKCILHDWNDEDCLKLLKNCWKALPNLGKVIAL…
>Nn7OMT3	NNU_20903
MDGGDPSISGSPHEDDMEVGLPSAPRFDIDLEEECQSTELAHLEMSIRAAIELDVFNIIAEAGPGAQLSSSEMVTKMPTTNPNAATALDRILRMLGANCILSMSMRPCNEGEKKHERVYGLTSKSRSLVTTNGEGASVAPIVLASSEKAVIESLYLLKDAVLEQGCIPFNKAHGLSFLEYAAKEPGMKAVFDQALGTRSAIFFHEVLKVYKGFNDIRELVDVGGGTGSLLGMIVSRFPHIRGINFELPHVIADAPKFPGVEHVAGDMFEQVPIAQAILLKWILHDWDDARCTRLLKNCWEALPNGGKVIVVEFALPPVLGNNVESLNALTPDLFGMVLNPGGKERTIAEYTDLAKAAGFSEIKLCPISQGLLVMELYKKNGGPRPLLPRPTLLIPHFIL…
>Nn7OMT4	NNU_20253
MAQAGPDARLSASEMVHRMAATNPNAATALDRILRILAANSILSFSLRPRDDGSEPEKVYGLTSESRWLVPGDDGASVAPEMLLTLDKAVVESFYCLQDAVVEEGCIPFEKAHGTDVFEYGAKEPEFNKAYPDAMNNGSAIALAEVFKVYKGFDGVTEMVDVGGGTGVSIGFIVSRYPNFRGVNFDLPHIISHPPPLQGVEHVGGNMFEEIPNEETIFMKKCWRALPHGGKVIIVEFVIPPVLGTDAVSRYTLSADLFMMACNPGGKERTVTEFYGLAMAAGFAEMKNCPIGHGLHVIEFHK
>Nn7OMT5	NNU_16993
MADETTEIRNNARLAILELANMISVPMSLNAIVRLKVPDAIWQSGSNVPLSASEILARALPTGDPENLQRILRMLTTYDVFSEHIADGSSERKYSLTEIGKTLVTDGEGLSYAAYVLQHHQDALMKAWPILHEAVVDPKEEPFVKANGEPAYSYYGDKSEMNELMQKAMSGVSVPFMKAILEGYNGFKGVERLVDVGGSAGDCLRMILHKHPHVREGINFDLPEVVAKAPNIPGVTHVGGDMFESIPAGDAIFMKWVLTTWTDDECKLIMRNCYEALPPGGKMIACEPVLPKESDRSHRTRALLEGDIFVMAIYRAKGKHRTEEEFKQLGLASGFPHFRAFYIDQFYTVLEFQK
Protein sequences of Chl biosynthesis genes.
>NnHEMA1	NNU_01569
MSAASGFATSFAGVTLESLLSYSSQSRVSSSSSSSSSQLRLFCKPVGNRRWICSRGVTLNPMCEVPSNGLFQDEKIDSRSTSVSILEQLKTSAADRYTKERSSIVVIGLSVHTAPVEMREKLAIPEAEWPRAIGELCGLNHIEEAAVLSTCNRMEIYAVALSQHRGIREVIDWMAKTSGIPVSELREHLFLLHDNDATQHLFEVASGLDSLVLGEGQILAQVRQVVKVGQGVVGFGRNISYLFKQAITVGRRVRTETNIASGAVSVSSAAVELALMKLPDSLSSTARMLVIGAGKMGKLVIKHLVAKGCMKMVVVNRSEEKVAAIREELKDVEIIYKPLTEMLSCTTEADVIFTSTASETPLYLKQHVEALPPGSPEIGGLRLFIDISVPRNVGSCVSD…
>NnHEMA2	NNU_05260
MAATSGFATSFSGVKLESLLSSSRISSSTSSSSQVRLFCKPAGNRRRIATRGLSLNPRCEAASDVLVQDENVDSRASSVFILEQLKTSAADRYTKERSSIVVIGLSVHTAPVEMREKLAIPEAEWPRAIGELCGLNHIEEAAVLSTCNRMEIYVVALSRHRGIREVTDWMAKTSGIPVSDLRQHLFLLHDDDATQHLFEVSAGLDSLVLGEGQILAQVKQVVKVGQGVVGFGRNISGLFKHAISVGKRVRTETNIASGAVSVSSAAVELALMKLPESSSSTARMLVIGAGKMGKLVIKHLVAKGCTKIVVVNRSEDRVAAIREELKDVEIIYKPLTEMLNCTAEADVIFTSTASETPLFLKEHVEALPIGSPEIGGLRLFIDISVPRNVGSCVSDLKTA…
>NnGSA	NNU_22236
MAAIPGIGLSWRSKVSQRPSLNPPRSSPRRASSQIKVALSVEKKTFTLQKSEEIFTAAKDLMPGGVNSPVRAFKSVGGQPIVIDSVKGSHMWDVDGNEYIDYVGSWGPAIIGHADDEVLAALAETMKKGTSFGAPCILENVLAEMVISAVPSIEMVRFVNSGTEACMGVLRLARAFTGRPKVIKFEGCYHGHADPFLVKAGSGVATLGLPDSPGVPKAATIDTLTSPYNDVVTVEKLFETHKGEIAAVILEPVVGNSGFITPKPDFLNALRQITKENGALLIFDEVMTGFRLAYGGAQEYFGITPDLTTLGKIIGGGLPVGAYGGRREIMEIVAPSGPMYQAGTLSGNPLAMTAGIHTLERLKEPGSYEYLDKITGELIQGILDAGKRAGHELCGGHIS…
>NnHEMB	NNU_04375
MLSSAVVLRHQWLVKYIDSKNYQVPQGKAAVELVSGASAGIQTATELNKGAMACSISFSSSNVQATRCLSGKQYVGLRPSTFVKFVSAGHAIKTQSRPLLVIRASNEQETSKRSGLSIEECEAAVVAGNVPEAPPVPPKPAAPVGTPVVSSLPLSRRPRRNRKSLALRSAFQETNISPANFVYPLFIHEGEEDTPIGAMPGCYRLGWRHGLVEEEQIIVLLFVSSVVVVYKARDVGVNSVVLFPKVPDALKSPTGDEAYNDNGLVPRAIRLLKDKYPDLVIYTDVALDPYSSDGHDGIVREDGVIMNDETVHQLCKQAVSQARAGADVVSPSDMMDGRVGAIRASLDAEGFQHVSIMSYTAKYASAFYGPFREALDSNPRFGDKKTEALVETRADEDEG…
>NnHEMC	NNU_01206
MEIITLKQALIPASLRSASISAFGFPPPCLKFHPANHGRRLLMTRAAVAVEQQAQTRVSLIRIGTRGSPLALAQAYETRDKLMATHPELSEEGAIEIVIIKTTGDKILTQPLADIGGKGLFTKEIDEALLNGEIDIAVHSMKDVPTYLPDGTILPCNLPREDVRDAFISLSARSLAELPAGSIVGSASLRRKSQILNRYPSLKVEMNFRGNVQTRLRKVREGEVQATLLALAGLKRLDLTENVTAILSIDEMIPAVAQGAIGIACQSNDDKMANYIASLNHEETRLAVACERAFLETLDGSCQTPIAGYACKDNEGYCIFRGLVASPDGTQVFETSRKGLYILEDMIAMGKDAGKELLSRAGSSFFDNLKKAPK
>NnHEMD	NNU_13498
MAGSSILSLSRPPPSLLLHRRFLVPSFRVCASSSFSQKPKVVVTRERGKNGKLIDALTKHGINCLELPLIQHTEGPDFDRLATVLSATGKVLASELPKYGSRTCTVLYPASAKAGSEIEEGLSGRGFKVTRLNTYSTVPVHEVDQMVLVQALSAPVVAVASPSAIRAWVNLISRSGQWNNSVACIGETTALAAKKLGLKNVYHPTNPGLEGWVDSILEALRVHDQIRKV
>NnHEME1	NNU_12265
MSCFNGSLSFSSLSISPKLTFASRSRSNFRIRCAVGETVAEPQIITATKPLLLNAARGEKVERPPSYQIICEKYPSFRERSENVDLVVEISLQPWKAFRPDGVILFSDILTPLPGMNIPFDIVKGKGPVIFDPLRTAADVDKVREFIPEESVPYVGEALTILRKEVNNESAVLGFVGAPFTLASYVVEGGSSKHFTKIKRLAFSEPKVLHALLQKFATSMAKYIQYQADQGAQAVQIFDSWATELSPVDFEEFSLPYLKQIVNSVKQTHPDLPLILYASGSGGLLERLPLTGVDVVSLDWTVDMAEGRRRLGADVVVQGNVDPGVLFGSKEFITNRINDTVRKAGKGKHILNLGHGIVVGTPEENVAHFFDVAKGIRY
>NnHEME2	NNU_17638
MSSLSSLTSGCCCSVGWSSSSLFVQLGIFSNGRAGFRVCSKRKFSQKRFPRACLSSSDPLLVKAARGDPVSRPPAWMMRQAGRYMAVYRKLAEKYPSFRERSETTDLIVEISLQPWNAFHPDGVIIFSDILTPLPAFGVPFDIEEVKGPVIQSPICSEEGLKTLHPIDLEKLHFVGDSLRILRQEVGDKAAVLGFVGAPWTVATYIVEGGTTRTYTTIKSMCHTAPHVLRALLSHLTQAISDYIIYQIYSGAQCIQIFDSWGGQLPPDMWELWSKPYIEEIVGAVRRKYPQIPLVLYINGNGGLLERMKGTGVDVIGLDWTVDMADGRTRLGNDISIQGNVDPAYLFSPLHALTEEVKRVVRCAGQRGHILNLGHGVLVGTPEEAVAHFFDVARSLKYD…
>NnHEMF	NNU_00797
MPTALLSTSSSLFSPPSSVTSSSSTSNLKNSTLCFFPRTISPKTHILTHRQTSLQVRSAVAIEKEIPENEKPDTFLRESDDPSSSSSPASSVRARFEKMIRDVQDSVCAALEAADGGAKFKEDVWSRPGGGGGISRVLQDGAVFEKAGVNVSVVYGVMPPEAYRAARGENSAEKPGPVPFFAAGISSVLHPKNPFAPTLHFNYRYFETDAPKDVPGAPRQWWFGGGTDLTPSYIFEDDVKHFHTVQKSACDKFDPTFYPRFKKWCDDYFFIKHRGERRGLGGIFFDDLNDYNQEMLLSFATECANSVIPAYIPIIERRKDTPFTEQHKAWQQLRRGRYVEFNLVYDRGTTFGLKTGGRIESILVSLPLTARWEYDHKPEEGTEEWKLLDACINPKEWI
>NnHEMG	NNU_02121
MASTTKDAMKVDRSVKSVAVVGAGVSGLAAAYKLKSHGLNVTLFEAEERAGGKIRSVSQDGLIWDEGANTMTESEVEVRRLLDGLGLREKQQFIPTNPVSLIKSNFLSAQSKFQIILEPFLWSSSAKKNNSSKVSDKNLEESVGEFFQRHFGEEVVDYLIDPFVAGTSAGDPELLSIRHAFPELWNLERKFGSIFIGAIRSKLSGKKEAKRESGTSSGQKKHQRGSFSFQGGMQRLTDTLCEELGKDNLKLKSKVLSLSYSHDENSDNWSVSFAAKHDDPSQKQYFDAVIMTAPLCNVKEMKITKRGKPFVLDFLPEVNYLPLSVIITTFKKENIKRPLEGFGVLVPSKEQQNGLRTLGTLFSSMMFPDRAPGDLYLYTTFIGGSRNRDLAKASLDELK…
>NnCHLH1	NNU_03121
MASLVSSPFTSPASKVEHLSSLSQKHFFLHSFLPKKLNQGCSSSRAGMRVKCAAIGNGLFTQTTPEVRRILPDQNPDLPRVKIVYVVLEAQYQSSLSAAVRSLNSSGKYASFEVVGYLVEELRDKSTYQTFCKDIEDANIFIGSLIFVEELARKIKAAVEKERDRLDAVLVFPSMPEVMRLNKLGSFSMSQLGQSKSPFFQLFKKKKSSAGFADNMLKLVRTLPKVLKYLPSDKAQDARLYILSLQFWLGGSPDNLQNFIKMISGSYVPALKGTKVEYADPVVFLDSGMWHPLAPCMYDDVKEYLNWYGTRKDANEKLKDPNAPVVGLILQRSHIVTGDESHYVAVIMELEARGAKVIPIFACGLDFSGPVEKFLIDPVTKKPFVHSVVSLTGFALVGG…
>NnCHLH2	NNU_15262
MASLVSSPFTLPASKVDHLSSLSQKHFLLHSFLPRKLNQYSSSRTGLRVKCAATGNGLFTQTTPEVRRILPDQKPGLPRVKIVYVVLEAQYQSSLSAAVRSLNSKGRYASFGVVGYLVEELRDESTYQTFCKDLEDANIFIGSLIFVEELARKVKAAVEKERDRLDAVLVFPSMPEVMRLNKLGSFSMSQLGQSKSPFFQLFKKKKSSAGFADSMLKLVRTLPKVLKYLPSDKAQDARLYILSLQFWLGGSPDNLQNFIKMISGSYVPALKGAKIEYADPVLFLDTGIWHPLAPCMYDDVKEYLNWYGTRKDANEKLKDPNAPVIGLVLQRSHIVTGDDGHYVAVIMELEARGAKVIPIFAGGLDFSGPVEKFFIDPISKKPFVHSAVSLTGFALVGGP…
>NnCHLD	NNU_22336
MAALFGATSSSISASRLPTSHSSKPSFSCLSSATGQIYGRKFYEGIRIPLKKGRSQVHAAVTNIATEISSTEQVQKLASKESQRPVYPFSAIVGQDEMKLCLLLNVIDPKIGGVMIMGDRGTGKSTTVRSLVDLLPEIKVVAGDPFNSDPDDPEVMAMEVREKIFEGEKLPVLTTKITMVDLPLGATEDRVCGTIDIEKALTEGVKAFEPGLLAKANRGILYVDEVNLLDDHLVDVLLDSAASGWNTVEREGISISHPARFILIGSGNPEEGELRPQLLDRFGMHAQVGTVKDAELRVKIVEERSRFDRNPKEFRESYKAEQEKLQQQIASARSYLSFVQIDHDLRVKISKVCAELNVDGLRGDIVTNRAARALAALKGRDKVAPEDIATVIPNCLRHR…
>NnCHLM	NNU_01934
MAALYSPICFHNNPNPSPLFFPNSPKLTKPRLKSPILASALPPLLSTDVTSVGAPFDGTTLAVVGGGGIAALAAVLSLADPEKRRQLQAEEVGGGDKEVVKEYFNNSGFQRWKKIYGYTDDVNKVQLDIRLGHSKTVENVMKMLTDDGPLKGVTVCDAGCGTGCLAIPLAKEGAIVSASDISAAMVAEAEKQPVESFSLNKDIKRLQAREEILRDYTDGSPAPVLPKFEVSDLESIDGKYDTVVCLDVLIHYPQNKADEMIAHLASLAEKRLILSFAPKTFYYDLLKRVGELFPGPSKATRAYLHAEADVEKALQKVGWRIRKRGLITTQFYFARLVEAVPA
>NnCRD	NNU_10837
MAAEMALVKPISKFGGTTPKLSSPRPYGMFCVKMSATAQPAPKSKKGKTAIKETLLTPRFYTTDFDEMERLFNTEINRKLNQSDFEALLQEFKTDYNQTHFVRNKEFKEAADNMQGPLRQIFVEFLERSCTAEFSGFLLYKELGRRLKKTNPVVAEIFALMSRDEARHAGFLNKGLADFNLALDLGFLTKARKYTFFKPKFIFYATYLSEKIGYWRYITIYRHLKANPEFQVYPIFKYFENWCQDENRHGDFFSALLKAQPQFLNDWKAKLWARFFCLSVYVTMYLNDCQRTTFYEGIGLNTKEFDMHVIIETNRTTARIFPAVLDVENPEFKRKLDRMVEINKKLSAVAESQDIPFVKNLKRIPLIAALASELLAAYLMPPIESGSVDFADFEPQLVY
>NnDVR	NNU_06919
MSLSLSSNGFSLHSTKLQSCKRCSPSQLPNSQIQVSFNSYNPSLLLPLYVSEPTKFCRKRVCSITASTAPVVETAKSSFRDKNPKDINVLVVGSTGYIGKFVVKELAHRGFNVIAIAREKSGIRGKNSKEDTLEQLKGANVCFSDVTHLGSLENSLESFGYSIDVVVSCLASRSGGVKDSWKIDYEATKNSLVVGRNHGASHFVLLSAICVQKPLLEFQRAKLKFEAELIKEAEEDAGFTYSIVRPTAFFKSLGGQVELVKDGKPYVMFGDGKLCACKPISEQDLASFMADCVLGRDKINQILPIGGPGKALTPLEQGEMLFRLVGREPKFLKVPIQIMDLAIGVLDFLVKIFPSMEDAAEYGKIGRYYAAESMLVLDPETGEYSAEETPSYGKDTLEE…
>NnPOR1	NNU_01188
MALQAASLLPSALSVHKEGKPNASLKDAGFFGVSLSEHQKSDLNLTARTKREFSQGKLSVGPIRAQTAIATPSVIRAAPEGKKTLRKGSVIVTGASSGLGLATAKALAETGKWHIIMACRDFLKAERAAKSAGIEKENYTVMHLDLASFDSVRQFVDNFRRSGRPLDVLVCNAAVYLPTAREPTFTADGFELSVGTNHLGHFLLSRLLLDDLKKSDYPSKRLIIVGSITGTFFMQTQKRKNGNTNTLAGNVPPKANLGDLRGLAGGLNGLNRSTMIDGGNFDGAKAYKDSKVCNMLTMQEFHRRYHEETGITFASLYPGCIATTGLFREHIPLFRLLFPPFQKYITKGFVSEEESGKRLAQVVSDPSLTKSGVYWSWNKDSASFENQLSQEASDADKAR…
>NnPOR2	NNU_16195
MHLLKTQCSLGLLSQTISNLILTPQREQSSCFQLYCSFLVEVYSLSLFTRIVDELNLQMEFSQGKLSIGPIRAQTAVTTPSMNQAAQEGKKTLRKGNVLITGASSGLGLATAKALAETGKWHVIMGCRNFLKAEKAAKAVGIAKENYTVMHLDLASLDSVRQFVDNFRRSGKPLDVVVCNAAVYLPTAKEPTFTAEGFELSVGTNHLGHFLLSRLLLDDLKQSDYPSRRLIIVGSITGFLPGIFKNFCLYQPSSDNKCTKSSCDCCELTGNTNTLAGNVPPKANLGDLRGLAGGLNGINSSSMIDGGEFDGAKAYKDSKVCNMLTMQEFHRRYHEETGIAFASLYPGCIATTGLFREHIPLFRLLFPPFQKYITKGYVSEEEAGKRLAQVVSDPSLTKS…
>NnCHLG1	NNU_12622
MAIVVGTVSSMRLSYSKADRLRTSRLVSPTTVSFPSDSYQISFRSIFLPFRSLAYVQISFSGQRLTVRAAEIETNKVKPQAPDKAPAGNGSSINQLLGIKGAAQETNKWKIRLQLTKPVTWAPLIWGVVCGAAASGNFHWNLEDVSKSIVCMIMSAPCLTGYTQTINDWYDREIDAINEPYRPIPSGAISESEVITQIWVLLLGGLGLAGLLDVWAGHNFPVVFYLALGGSLLSYIYSAPPLKLKQNGWIGNFALGASYISLPWWAGQALFGTLTPDIIVLTLLYSIAGLGIAIVNDFKSIEGDRVLGLQSLPVAFGVDTAKWICVGAIDITQISVAGYLLGSGKSYYALALLALVIPQVVFQFQYFLKDPIKYDVKYQASAQPFLVLGLLVTALATSH
>NnCHLG2	NNU_13090
MATILNTVSSIRLANAKVHSLPTSRLAAPISVPFSYSTAKPQAPNKAPAANGSNLNQLLGIKGAAQETNKWKIRLQLTKPVTWPPLIWGVVCGAAASGNFHWNLEDVAKSIACMIMSGPCLTGYTQTINDWYDREIDAINEPYRPIPSGAISESEVIIQIWLLLLGGLGLAGLLDVWAGHNFPVVFYLAVGGSLLSYIYSAPPLKLKQNGWIGNFALGASYISLPWWAGQALFGTLTPDIIVLTLLYSIAGLGIAIVNDFKSIEGDRALGLQSLPVAFGVDTAKWICVGAIDITQISVAGYLLGSGKPYYALALLALIIPQVVFQFQYFLKDPIKYDVKYQASAQPFLVLGLLVTALATSH
>NnCAO1	NNU_19596
MTANTTAALLSLPISLFQPTKINTRKVGRGGLRMVAVLEGDGLVGKKSDWSKLFDVDVPRPRFPQCKGKFLGVNQALDVARFDIQSCDWRARQDVLTIMQLHEKIVEVLNPLARDYKSIETMKKDLAELPEELAKAHKQVHISEARVSTAMAKLAYMEALASDKLIQDTNRIESETNSPSSSSASLDTVKRKMPPKSLNVSGPVKQYHPFMKNFWYPVAFSNDLKDDTMIPIDCFEEPWVVFRGNDGKPGCVQNTCAHRACPLHLGSVSEGRIQCPYHGWEYSTDGKCVKMPSTRLLNVKLRSLPCLEHEGFIWIWPSSEPPTTTLPSLEPPPGFKVHAEIVMELPVEHGLLLDNLLDLAHAPFTHTSTFAKGWSVPSLVKFLTPVSGLQGYWDPYPIN…
>NnCAO2	NNU_24327
MGGLLRSRATPASYQQFSQIKFPHFLSPLSLLLVLRVSFNAMSTVATAAALSLPISLCRPSKINTKKGGRGGLRVVAIFEGEEGLVEKKNAWSTLFEVEHPRPRVPQCKGRFLDANQALEVARFDIQYCDWRARQDVLTIMHLHDKVVEVLNPLARDYKSIGTMKKELAELQEQLAQAHKQVHISEARVSTALDKLAYMEALVNDRIIQERNTTESERSSSSPSTSSSASPDRVKNRMPPKSLNVSGPVQPYHPFLKNFWYPVAFSNDLKDDTMVPIDCFEEPWVMFRGKDGKPGCVQNTCAHRACPLHLGSVNEGRIQCPYHGWEYTTDGKCVKMPSTRLLNVKLRSLPCLEHEGFIWIWPGNDPPAETLPSLTPPPGFVIHAEIVMELPVEHGLLLD…
