# Supplementary material for: Transcriptome-Wide Characterization of Alkaloids and Chlorophyll Biosynthesis in Lotus Plumule
Source: Front Plant Sci. 2022 May 23;13:885503. doi: 10.3389/fpls.2022.885503 (PMC9168470; doi:10.3389/fpls.2022.885503)
Supplement: Supplementary file 2 [file Table_2.XLSX]

## Sheet: Sheet1
Table 2. Primer sequences were used in this study.
Primer name	Sequence
NNU_22559-qrt-S	CCTTCCAGCGGCAGCATA
NNU_22559-qrt-A	GCAGCAGGCGAAGACATCC
NNU_19035-qrt-S	ATTCCCAGTGCCGATGCC
NNU_19035-qrt-A	GCGATGATAACTATTCCACCCTCT
NNU_23168-qrt-S	ATTCAGAAGGAAGGTCAAGCAGC
NNU_23168-qrt-A	GGCACATCGGAGGACTAAACAG
NNU_03166-qrt-S	AATAAAGTCGGTGGTGGATGTTG
NNU_03166-qrt-A	TCAGGGTAATCAGGTGAGTCGG
NNU_21373-qrt-S	CGGAAGAAACAACACTGTGAAGG
NNU_21373-qrt-A	CTATGTGAGGAATAAGGAATGGGAC
NNU_14334-qrt-S	GCGTGGGCAAGTAACGAATG
NNU_14334-qrt-A	TGGACGATGTGGGTGGGTAG
NNU_01188-qrt-S	CAGTGTCCGCCAGTTTGTAGATAA
NNU_01188-qrt-A	GGGTAGGTAGACGGCAGCATT
NNU_16195-qrt-S	ATCAGAGCCCAGACAGCAGTTAC
NNU_16195-qrt-A	CATTCCCCTTTCTCAGCGTTT
NNU_19596-qrt-S	TCTTGGTTCAGTCAGTGAGGGC
NNU_19596-qrt-A	AATCGGGTTGATGGCATTTTC
NNU_13090-qrt-S	TTATTTGGGACTCTTACGCCTGAC
NNU_13090-qrt-A	AATGCCCTATCTCCTTCAATGCT
NNU_04375-qrt-S	ACTTAGTAGGCGTCCTCGTCGTA
NNU_04375-qrt-A	CCCAGGCATGGCTCCAAT
NNU_22336-qrt-S	ATGGTGGGAACTGTGAAGGATG
NNU_22336-qrt-A	ACAAAAGAAAGATAACTCCTGGCT
NNU_22236-qrt-S	GAATGTTGGAGGAAGGCGTGTA
NNU_22236-qrt-A	CAGTCCGTTGAATATCATCAGAGGT
NNU_10837-qrt-S	GATGGTGGAAATCAACAAGAAGC
NNU_10837-qrt-A	CATGAGATATGCAGCCAAGAGC
NnACTIN-qrt-S	AGGAGATGAAGCCCAGTCCA
NnACTIN-qrt-A	GAGCCTCAGTAAGAAGAACA
