# Supplementary material for: Transcriptome-Wide Characterization of Alkaloids and Chlorophyll Biosynthesis in Lotus Plumule
Source: Front Plant Sci. 2022 May 23;13:885503. doi: 10.3389/fpls.2022.885503 (PMC9168470; doi:10.3389/fpls.2022.885503)
Supplement: Supplementary file 3 [file Table_3.XLSX]

## Sheet: Sheet1
Supplementary Table 3. Sequencing data statistics.
Samples	Clean reads	Clean bases	GC Content	%≥Q30	Total Reads	Mapped Reads	Uniq Mapped Reads
JNP9DAP1	40020629	11963616972	0.4572	0.9557	80041258	76,858,377 (96.02%)	75,393,422 (94.19%)
JNP9DAP2	30633924	9164364756	0.4586	0.9564	61267848	58,472,742 (95.44%)	57,395,543 (93.68%)
JNP9DAP3	24660601	7352649932	0.4583	0.9573	49321202	47,154,000 (95.61%)	46,318,928 (93.91%)
JNP12DAP1	29200912	8728016732	0.4602	0.9558	58401824	56,008,863 (95.90%)	54,962,438 (94.11%)
JNP12DAP2	33880274	10130682250	0.4594	0.9575	67760548	64,870,628 (95.74%)	63,637,850 (93.92%)
JNP12DAP3	27410163	8196444748	0.4613	0.9567	54820326	52,562,846 (95.88%)	51,603,575 (94.13%)
JNP15DAP1	28016778	8386023954	0.4687	0.957	56033556	53,299,223 (95.12%)	52,300,580 (93.34%)
JNP15DAP2	25013839	7482710960	0.4665	0.9552	50027678	47,482,440 (94.91%)	46,596,906 (93.14%)
JNP15DAP3	24149745	7226416338	0.4662	0.9535	48299490	45,865,402 (94.96%)	45,032,905 (93.24%)
JNP18DAP1	32230741	9641295760	0.4701	0.9534	64461482	60,842,639 (94.39%)	59,754,872 (92.70%)
JNP18DAP2	25760804	7704431178	0.4714	0.9569	51521608	48,622,622 (94.37%)	47,768,877 (92.72%)
JNP18DAP3	21516114	6436992532	0.4702	0.9543	43032228	40,824,938 (94.87%)	40,123,838 (93.24%)
CNP12DAP1	28768681	8601068110	0.4594	0.9534	57537362	55,629,554 (96.68%)	54,591,802 (94.88%)
CNP12DAP2	25837148	7728517898	0.4582	0.954	51674296	49,992,410 (96.75%)	49,059,569 (94.94%)
CNP12DAP3	26280682	7863686850	0.456	0.9533	52561364	48,948,103 (93.13%)	48,054,758 (91.43%)
CNP15DAP1	28407215	8498382622	0.4663	0.9593	56814430	53,630,242 (94.40%)	52,684,742 (92.73%)
CNP15DAP2	23693396	7087849788	0.4622	0.957	47386792	45,871,221 (96.80%)	45,033,887 (95.03%)
CNP15DAP3	30288065	9059735792	0.462	0.9572	60576130	58,730,146 (96.95%)	57,675,952 (95.21%)
CNP18DAP1	23633645	7067812252	0.4702	0.958	47267290	45,591,842 (96.46%)	44,795,993 (94.77%)
CNP18DAP2	31051925	9293128956	0.4682	0.9555	62103850	59,690,215 (96.11%)	58,641,679 (94.43%)
CNP18DAP3	28194250	8432427796	0.4704	0.9572	56388500	54,274,921 (96.25%)	53,303,736 (94.53%)
Clean reads: Paired-end numbers of Clean Data;
Clean bases: total base number of Clean Data;
GC content: GC content percentage of Clean Data;
≥Q30%: base which quality value is greater than or equal to 30 percentage of Clean Data;
Total Reads: Reads number of Clean Data, not paired-end reads;
Mapped Reads: Reads Number Mapped to the reference genome and the percentage in Clean Reads;
Unique Mapped Reads: Reads Number Mapped uniquely mapped to the reference genome and the percentage in Clean Reads.
