# Supplementary material for: Transcriptome-Wide Characterization of Alkaloids and Chlorophyll Biosynthesis in Lotus Plumule
Source: Front Plant Sci. 2022 May 23;13:885503. doi: 10.3389/fpls.2022.885503 (PMC9168470; doi:10.3389/fpls.2022.885503)
Supplement: Supplementary file 4 [file Table_4.XLSX]

## Sheet: Sheet1
Supplementary Table 4. Functional enrichment of DEGs.
KEGG results of 4389 common DEGs.
Term	Database	Input number	Background number	P-Value	Input
Metabolic pathways	KEGG PATHWAY	559	2431	1.8868e-19	NNU_19672|NNU_16790|NNU_24721|NNU_12384|NNU_06733|NNU_21553|NNU_20323|NNU_12994|NNU_26356|NNU_13916|NNU_04529|NNU_15042|NNU_05036|NNU_01865|NNU_19700|NNU_24157|NNU_08037|NNU_22771|NNU_08135|NNU_23605|NNU_15610|NNU_13221|NNU_03121|NNU_20253|NNU_17549|NNU_26450|NNU_04351|NNU_16406|NNU_16012|NNU_02236|NNU_02238|NNU_06843|NNU_23070|NNU_22173|NNU_14707|NNU_09104|NNU_13032|NNU_21917|NNU_20665|NNU_00741…
Biosynthesis of secondary metabolites	KEGG PATHWAY	304	1220	2.59631e-14	NNU_06435|NNU_06869|NNU_05340|NNU_20515|NNU_13097|NNU_06733|NNU_03810|NNU_18843|NNU_12217|NNU_13090|NNU_15832|NNU_23223|NNU_20939|NNU_08701|NNU_21761|NNU_20323|NNU_12384|NNU_20253|NNU_12994|NNU_10485|NNU_18491|NNU_25014|NNU_11256|NNU_26528|NNU_22334|NNU_13916|NNU_13158|NNU_15042|NNU_01433|NNU_21158|NNU_05036|NNU_25287|NNU_17554|NNU_13857|NNU_20903|NNU_13211|NNU_04439|NNU_24635|NNU_17623|NNU_05504…
Carbon metabolism	KEGG PATHWAY	86	288	1.35132e-07	NNU_15836|NNU_10002|NNU_04694|NNU_10485|NNU_08748|NNU_20515|NNU_07259|NNU_01865|NNU_24635|NNU_24157|NNU_22771|NNU_10286|NNU_22371|NNU_22374|NNU_00620|NNU_21362|NNU_03725|NNU_03529|NNU_17305|NNU_06843|NNU_24887|NNU_14707|NNU_26271|NNU_12129|NNU_10589|NNU_00064|NNU_06323|NNU_22673|NNU_23376|NNU_04247|NNU_18610|NNU_06467|NNU_23981|NNU_08056|NNU_01538|NNU_13916|NNU_22089|NNU_08518|NNU_22082|NNU_03379…
Carbon fixation in photosynthetic organisms	KEGG PATHWAY	33	78	3.88945e-06	NNU_06843|NNU_00245|NNU_23376|NNU_07591|NNU_10002|NNU_03725|NNU_08748|NNU_00064|NNU_22096|NNU_01252|NNU_19128|NNU_01865|NNU_22089|NNU_22146|NNU_09463|NNU_08135|NNU_18610|NNU_22371|NNU_06467|NNU_24228|NNU_23230|NNU_08056|NNU_01538|NNU_00620|NNU_01572|NNU_01571|NNU_08518|NNU_16968|NNU_21362|NNU_00489|NNU_18323|NNU_03429|NNU_17305
Glyoxylate and dicarboxylate metabolism	KEGG PATHWAY	32	76	5.85581e-06	NNU_11991|NNU_00245|NNU_15836|NNU_26271|NNU_13916|NNU_17453|NNU_17664|NNU_24635|NNU_19769|NNU_24153|NNU_04247|NNU_05234|NNU_06467|NNU_22374|NNU_23981|NNU_23867|NNU_21544|NNU_20724|NNU_20538|NNU_20847|NNU_20846|NNU_01572|NNU_03338|NNU_21140|NNU_00407|NNU_10092|NNU_24686|NNU_03379|NNU_00489|NNU_18323|NNU_03429|NNU_08135
Starch and sucrose metabolism	KEGG PATHWAY	54	170	6.35508e-06	NNU_13333|NNU_26054|NNU_16790|NNU_25740|NNU_06590|NNU_20654|NNU_26590|NNU_20678|NNU_08846|NNU_02898|NNU_20323|NNU_14055|NNU_10230|NNU_23187|NNU_04529|NNU_23583|NNU_21158|NNU_19182|NNU_18250|NNU_13999|NNU_17331|NNU_17880|NNU_05399|NNU_19700|NNU_23369|NNU_23975|NNU_05331|NNU_24642|NNU_19077|NNU_20665|NNU_02996|NNU_18975|NNU_18034|NNU_18616|NNU_07282|NNU_01512|NNU_11941|NNU_22993|NNU_14003|NNU_02520…
Photosynthesis	KEGG PATHWAY	32	77	7.24933e-06	NNU_19614|NNU_24313|NNU_22033|NNU_07949|NNU_15837|NNU_19917|NNU_18495|NNU_00055|NNU_11446|NNU_06225|NNU_11375|NNU_02189|NNU_10541|NNU_23521|NNU_06729|NNU_09587|NNU_06707|NNU_21431|NNU_09682|NNU_23333|NNU_17953|NNU_12131|NNU_20607|NNU_09075|NNU_05490|NNU_05621|NNU_12929|NNU_16461|NNU_12682|NNU_03890|NNU_09934|NNU_16697
Glycolysis / Gluconeogenesis	KEGG PATHWAY	48	151	1.9829e-05	NNU_20228|NNU_24887|NNU_01433|NNU_20654|NNU_18843|NNU_23376|NNU_03673|NNU_23636|NNU_10002|NNU_12129|NNU_04694|NNU_08408|NNU_13916|NNU_14240|NNU_10589|NNU_00064|NNU_22096|NNU_01252|NNU_22673|NNU_18693|NNU_05399|NNU_17596|NNU_25287|NNU_24157|NNU_19311|NNU_19128|NNU_24068|NNU_13080|NNU_22374|NNU_11909|NNU_08056|NNU_26590|NNU_13021|NNU_08477|NNU_22089|NNU_14517|NNU_01571|NNU_01082|NNU_16725|NNU_07226…
Photosynthesis - antenna proteins	KEGG PATHWAY	16	26	4.49564e-05	NNU_12525|NNU_06588|NNU_16012|NNU_03808|NNU_09343|NNU_19507|NNU_06587|NNU_13582|NNU_21294|NNU_22441|NNU_19183|NNU_19180|NNU_20602|NNU_02072|NNU_19672|NNU_20218
Cysteine and methionine metabolism	KEGG PATHWAY	36	108	9.40054e-05	NNU_00245|NNU_24963|NNU_13211|NNU_20893|NNU_15912|NNU_14707|NNU_21095|NNU_07538|NNU_06098|NNU_06094|NNU_26528|NNU_09676|NNU_12994|NNU_16800|NNU_06104|NNU_25929|NNU_04142|NNU_19727|NNU_22397|NNU_08135|NNU_09156|Nelumbo_nucifera_newGene_7613|NNU_20763|NNU_06467|NNU_01774|Nelumbo_nucifera_newGene_8744|NNU_25903|NNU_06839|NNU_20515|NNU_14517|NNU_02403|NNU_14519|NNU_18323|NNU_03429|NNU_06006|NNU_21805
Biosynthesis of amino acids	KEGG PATHWAY	63	239	0.000134041	NNU_21362|NNU_24887|NNU_00332|NNU_13097|NNU_01496|NNU_25299|NNU_24157|NNU_14707|NNU_23636|NNU_03831|NNU_10002|NNU_13370|NNU_04694|NNU_08408|NNU_26528|NNU_09676|NNU_06889|NNU_13158|NNU_10589|NNU_16800|NNU_00064|NNU_22096|NNU_01252|NNU_12619|NNU_17664|NNU_25287|NNU_20134|NNU_13211|NNU_20228|NNU_25929|NNU_04142|NNU_19727|NNU_22146|NNU_00278|NNU_19128|NNU_09156|Nelumbo_nucifera_newGene_7613|NNU_05234…
Glutathione metabolism	KEGG PATHWAY	32	97	0.000260126	NNU_12364|NNU_24963|NNU_02403|NNU_22176|NNU_06098|NNU_12678|NNU_07165|NNU_12677|NNU_06094|NNU_11020|NNU_23919|NNU_03079|NNU_24721|NNU_04368|NNU_22721|Nelumbo_nucifera_newGene_6267|NNU_04107|NNU_23642|NNU_02159|NNU_23843|NNU_02074|NNU_11101|NNU_14109|NNU_14108|NNU_22082|NNU_26416|NNU_05646|NNU_12806|NNU_04219|NNU_05668|NNU_20048|NNU_15171
Ascorbate and aldarate metabolism	KEGG PATHWAY	19	53	0.00202706	NNU_23834|NNU_18045|NNU_19453|NNU_11577|NNU_16852|NNU_26416|NNU_02402|NNU_12364|NNU_04211|NNU_10795|NNU_25330|NNU_07894|NNU_03659|NNU_03968|NNU_17786|NNU_14310|NNU_23843|NNU_15171|NNU_04213
Pyruvate metabolism	KEGG PATHWAY	28	95	0.00246509	NNU_06843|NNU_00245|NNU_14304|NNU_07591|NNU_23636|NNU_08408|NNU_08748|NNU_24157|NNU_22439|NNU_22771|NNU_08135|NNU_06467|NNU_22374|NNU_20216|NNU_23230|NNU_11909|NNU_20538|NNU_00620|NNU_13916|NNU_14517|NNU_01571|NNU_08518|NNU_11577|NNU_16968|NNU_02402|NNU_14519|NNU_18323|NNU_03429
Glycine, serine and threonine metabolism	KEGG PATHWAY	21	66	0.00392856	NNU_11991|NNU_24153|NNU_03338|NNU_20228|NNU_00407|NNU_22397|NNU_02279|NNU_13211|NNU_18009|NNU_24686|NNU_05234|NNU_00649|NNU_25029|NNU_14707|NNU_23867|NNU_21544|NNU_26271|NNU_24635|NNU_12994|NNU_21936|NNU_21140
Isoquinoline alkaloid biosynthesis	KEGG PATHWAY	13	32	0.00429573	NNU_03166|NNU_03165|NNU_02279|NNU_15610|NNU_09935|NNU_26528|NNU_22559|NNU_06006|NNU_23168|NNU_20903|NNU_25929|NNU_21936|NNU_05340
Pentose phosphate pathway	KEGG PATHWAY	20	67	0.00850937	NNU_22146|NNU_02159|NNU_19311|NNU_19128|NNU_24068|NNU_26590|NNU_22082|NNU_04368|NNU_23376|NNU_03725|NNU_10589|NNU_08056|NNU_17305|NNU_12129|NNU_23701|NNU_05399|NNU_04694|NNU_20654|NNU_17757|NNU_07259
Porphyrin and chlorophyll metabolism	KEGG PATHWAY	16	49	0.00904398	NNU_16195|NNU_19596|NNU_03121|NNU_24327|NNU_01188|NNU_01569|NNU_08842|NNU_21662|NNU_13090|NNU_23222|NNU_11263|NNU_10837|NNU_06919|NNU_15262|NNU_13498|NNU_26181
DNA replication	KEGG PATHWAY	15	45	0.0097423	NNU_19454|NNU_06437|NNU_25420|NNU_17389|NNU_04479|NNU_25436|NNU_18636|NNU_00824|NNU_23119|NNU_02637|NNU_16135|NNU_02030|NNU_02146|NNU_13589|NNU_05874
Plant hormone signal transduction	KEGG PATHWAY	59	273	0.0101874	NNU_22259|NNU_21538|NNU_16216|NNU_24760|NNU_19930|NNU_13106|NNU_23733|NNU_16883|NNU_13355|NNU_14284|NNU_00200|NNU_11737|NNU_01477|NNU_07648|NNU_26116|NNU_05194|NNU_00949|NNU_02472|NNU_26428|NNU_01709|NNU_16281|NNU_04717|NNU_26407|NNU_05052|NNU_05259|NNU_18710|NNU_07998|NNU_06470|NNU_10684|NNU_01568|NNU_25040|NNU_20173|NNU_08138|NNU_14285|NNU_17130|NNU_08013|NNU_08010|NNU_26265|NNU_08264|NNU_00118…
Tyrosine metabolism	KEGG PATHWAY	16	50	0.0105107	NNU_25929|NNU_02279|NNU_14240|NNU_16725|NNU_14237|NNU_15610|NNU_26528|NNU_17596|Nelumbo_nucifera_newGene_2338|NNU_22559|NNU_09935|NNU_06006|NNU_15740|NNU_22673|NNU_21936|NNU_05340
Galactose metabolism	KEGG PATHWAY	19	64	0.0106329	NNU_01142|NNU_22993|NNU_12245|NNU_07226|NNU_23469|NNU_10589|NNU_26590|NNU_17565|NNU_07259|NNU_18975|NNU_23748|NNU_07894|NNU_25866|NNU_11941|NNU_18248|NNU_09104|NNU_04694|NNU_20654|NNU_21054
Arginine and proline metabolism	KEGG PATHWAY	19	66	0.0136888	NNU_07538|NNU_20914|NNU_08037|NNU_25090|NNU_24963|NNU_11577|NNU_02403|NNU_11971|NNU_18223|NNU_04351|NNU_02402|NNU_20763|NNU_06104|Nelumbo_nucifera_newGene_14331|NNU_18484|NNU_18485|NNU_06006|NNU_03285|NNU_06839
Circadian rhythm - plant	KEGG PATHWAY	17	57	0.0146202	NNU_01132|NNU_25525|NNU_09719|NNU_03432|Nelumbo_nucifera_newGene_14260|NNU_17474|NNU_18265|NNU_21622|NNU_21036|NNU_09851|NNU_16743|NNU_16744|NNU_16030|NNU_10432|NNU_20074|NNU_22334|NNU_20513
Phenylalanine metabolism	KEGG PATHWAY	12	35	0.0166471	NNU_26528|NNU_13837|NNU_21321|NNU_02279|NNU_04106|NNU_15610|NNU_03827|NNU_22559|NNU_09935|NNU_06006|NNU_25929|NNU_21936
Cyanoamino acid metabolism	KEGG PATHWAY	14	44	0.0166762	NNU_17549|NNU_05727|NNU_21140|NNU_24686|NNU_05234|NNU_14055|NNU_12218|NNU_02898|NNU_04219|NNU_17331|NNU_13634|NNU_26054|NNU_04142|NNU_19242
Fatty acid metabolism	KEGG PATHWAY	18	64	0.0192675	NNU_13837|NNU_22878|NNU_22439|NNU_22771|NNU_21424|NNU_14392|NNU_01728|NNU_20216|NNU_26267|NNU_05809|NNU_04096|NNU_20225|NNU_00854|NNU_20538|NNU_22446|NNU_22102|NNU_13032|NNU_11662
Ubiquinone and other terpenoid-quinone biosynthesis	KEGG PATHWAY	14	46	0.0221874	NNU_26528|NNU_24241|NNU_08254|NNU_15042|NNU_25929|NNU_08257|NNU_03336|NNU_12163|NNU_01487|NNU_24387|NNU_09848|NNU_09849|NNU_18552|NNU_08903
Amino sugar and nucleotide sugar metabolism	KEGG PATHWAY	32	138	0.0233534	NNU_21748|NNU_20654|NNU_08846|NNU_17908|NNU_03659|NNU_21054|NNU_07459|NNU_15122|NNU_09610|NNU_07894|NNU_17880|NNU_17907|NNU_10728|NNU_05331|NNU_24130|NNU_14306|NNU_26590|NNU_15862|NNU_20629|NNU_09608|NNU_10055|NNU_05399|NNU_07115|NNU_09910|NNU_09609|NNU_22939|NNU_22938|NNU_20127|NNU_10754|NNU_17149|NNU_17565|NNU_14310
Phenylalanine, tyrosine and tryptophan biosynthesis	KEGG PATHWAY	15	53	0.0296047	NNU_00332|NNU_26528|NNU_26503|NNU_06889|NNU_08507|NNU_20134|NNU_25929|NNU_13158|NNU_25299|NNU_22690|NNU_06891|NNU_13370|NNU_06006|NNU_09444|NNU_00976
Alanine, aspartate and glutamate metabolism	KEGG PATHWAY	16	58	0.0299971	NNU_19998|NNU_23812|NNU_22397|NNU_21728|NNU_13097|NNU_17453|NNU_12619|NNU_00684|NNU_13221|NNU_17664|NNU_17554|NNU_20724|NNU_01496|NNU_06006|NNU_13634|NNU_12994
Glycerolipid metabolism	KEGG PATHWAY	25	104	0.0300955	NNU_09371|NNU_18843|NNU_00303|NNU_03673|NNU_26271|NNU_13836|NNU_12245|NNU_07699|NNU_08664|NNU_18693|NNU_10754|NNU_23781|NNU_09206|NNU_15633|NNU_17255|NNU_00211|NNU_19106|NNU_19107|NNU_09508|NNU_21544|NNU_13021|NNU_12542|NNU_11577|NNU_02402|NNU_18570
One carbon pool by folate	KEGG PATHWAY	8	21	0.0301394	NNU_03338|NNU_21140|NNU_24686|NNU_05234|NNU_10094|NNU_02950|NNU_24635|NNU_20046
Flavonoid biosynthesis	KEGG PATHWAY	17	64	0.0336612	NNU_08935|NNU_06496|NNU_19606|NNU_25237|NNU_14188|NNU_12384|NNU_24387|NNU_24191|NNU_19543|NNU_16743|NNU_16744|NNU_23605|NNU_07620|NNU_22334|NNU_12217|NNU_07402|NNU_13448
Pyrimidine metabolism	KEGG PATHWAY	17	64	0.0336612	NNU_25354|NNU_19998|NNU_11101|NNU_00376|NNU_21244|NNU_22176|NNU_21751|NNU_22173|NNU_21243|NNU_20473|NNU_20939|NNU_05400|NNU_02238|NNU_07535|NNU_17216|NNU_20048|NNU_02074
Mismatch repair	KEGG PATHWAY	11	35	0.0338392	NNU_04479|NNU_25420|NNU_17389|NNU_18636|NNU_23119|NNU_10168|NNU_02637|NNU_16135|Nelumbo_nucifera_newGene_1991|NNU_21500|NNU_17624
Nicotinate and nicotinamide metabolism	KEGG PATHWAY	8	22	0.0364938	NNU_25354|NNU_02665|NNU_23812|NNU_07879|NNU_20939|NNU_15250|NNU_02236|NNU_08278
Taurine and hypotaurine metabolism	KEGG PATHWAY	6	14	0.0392941	NNU_21808|NNU_13221|NNU_17554|NNU_13354|NNU_22680|NNU_04219
Homologous recombination	KEGG PATHWAY	14	51	0.0417822	NNU_07888|NNU_04479|NNU_25420|NNU_17389|NNU_13534|NNU_13927|NNU_00050|NNU_13943|NNU_23119|NNU_18854|NNU_16135|NNU_15060|NNU_01889|NNU_19051
Citrate cycle (TCA cycle)	KEGG PATHWAY	16	61	0.0417998	NNU_03292|NNU_01571|NNU_00245|NNU_08135|NNU_06323|NNU_06467|NNU_03379|NNU_10286|NNU_18323|NNU_03429|NNU_03831|NNU_13857|NNU_15836|NNU_21876|NNU_10485|NNU_11909
Monoterpenoid biosynthesis	KEGG PATHWAY	4	7	0.0463015	NNU_21044|NNU_21045|NNU_21147|NNU_21046
Purine metabolism	KEGG PATHWAY	24	104	0.0464744	NNU_20654|NNU_22176|NNU_21728|NNU_20939|NNU_23636|NNU_22112|NNU_02123|NNU_08408|NNU_00741|NNU_11541|NNU_13732|NNU_13996|NNU_24157|NNU_19887|NNU_20048|NNU_21751|NNU_08305|NNU_26590|NNU_23745|NNU_11101|NNU_26450|NNU_23413|NNU_20286|NNU_02074
KEGG results of 3726 DEGs exclusively in JNP.
Term	Database	Input number	Background number	P-Value	Input
Metabolic pathways	KEGG PATHWAY	361	2431	7.74423e-05	NNU_16791|NNU_15443|NNU_09311|NNU_13463|NNU_19381|NNU_13910|NNU_16662|NNU_15161|Nelumbo_nucifera_newGene_16048|NNU_02049|NNU_24154|NNU_03125|NNU_12496|NNU_03040|NNU_03043|NNU_04354|NNU_17542|NNU_04350|NNU_16401|NNU_05106|NNU_16409|NNU_06960|NNU_18808|NNU_08041|NNU_08040|NNU_02728|NNU_23675|NNU_20812|NNU_00068|NNU_05815|NNU_17689|NNU_04008|NNU_17055|NNU_25412|NNU_07818|NNU_02095|NNU_01730|NNU_0649…
Plant hormone signal transduction	KEGG PATHWAY	57	273	0.000218849	NNU_06841|NNU_25393|NNU_04051|NNU_10390|NNU_08006|NNU_20993|NNU_26041|NNU_01507|NNU_22400|NNU_09354|NNU_09295|NNU_13033|NNU_01456|NNU_00539|NNU_09997|NNU_19628|NNU_21671|NNU_17766|NNU_19259|NNU_21567|NNU_05446|NNU_06854|NNU_22750|NNU_01141|NNU_12148|NNU_02561|NNU_06858|NNU_17089|NNU_19926|NNU_16891|NNU_15032|NNU_26305|NNU_25381|NNU_13555|NNU_21318|NNU_19732|NNU_05934|NNU_13655|NNU_18859|NNU_03829…
Biosynthesis of secondary metabolites	KEGG PATHWAY	193	1220	0.00027021	NNU_00505|Nelumbo_nucifera_newGene_3987|NNU_13463|NNU_19381|NNU_22113|NNU_21760|Nelumbo_nucifera_newGene_13639|NNU_02744|NNU_22119|NNU_02893|NNU_24530|NNU_06226|NNU_00120|NNU_07550|NNU_19405|NNU_13717|NNU_02556|NNU_18700|NNU_11613|NNU_04618|NNU_08830|NNU_00862|NNU_24154|NNU_08282|NNU_09500|NNU_20404|NNU_17131|NNU_08856|NNU_18480|NNU_10205|NNU_06973|NNU_20372|NNU_09644|NNU_15193|NNU_05182|NNU_0948…
Purine metabolism	KEGG PATHWAY	26	104	0.00132467	NNU_25116|NNU_11804|NNU_16316|NNU_22119|NNU_02516|NNU_10605|NNU_25261|NNU_03499|NNU_24284|NNU_17572|NNU_18254|NNU_25532|Nelumbo_nucifera_newGene_14668|NNU_20404|NNU_12116|Nelumbo_nucifera_newGene_19659|NNU_20098|NNU_14531|NNU_02773|NNU_21326|NNU_12625|NNU_16724|NNU_12432|NNU_04667|NNU_05573|NNU_17569
Arginine biosynthesis	KEGG PATHWAY	11	36	0.00977904	NNU_00324|NNU_09488|NNU_02285|NNU_19508|NNU_06960|NNU_24115|NNU_23614|NNU_06116|NNU_25956|NNU_05017|NNU_03040
Alanine, aspartate and glutamate metabolism	KEGG PATHWAY	15	58	0.0100113	NNU_00324|NNU_25760|NNU_02285|NNU_00120|NNU_06960|NNU_15557|NNU_18808|NNU_23614|NNU_06116|NNU_05017|NNU_03040|NNU_22484|NNU_12466|NNU_24284|NNU_20167
Glycolysis / Gluconeogenesis	KEGG PATHWAY	30	151	0.0108975	NNU_25053|NNU_13463|NNU_10239|NNU_03676|NNU_01059|NNU_09511|NNU_02516|NNU_25261|NNU_07550|NNU_17689|NNU_25306|NNU_12974|NNU_17572|Nelumbo_nucifera_newGene_14668|NNU_04008|NNU_08282|NNU_12116|NNU_13910|NNU_08478|NNU_01730|NNU_20355|NNU_03043|NNU_19297|NNU_17792|NNU_06494|NNU_05182|NNU_17406|NNU_10710|NNU_12640|NNU_17569
ABC transporters	KEGG PATHWAY	10	32	0.01192	NNU_00395|NNU_26635|NNU_19821|NNU_01428|NNU_07236|NNU_26629|NNU_22525|NNU_00314|NNU_15176|NNU_20501
Cyanoamino acid metabolism	KEGG PATHWAY	12	44	0.0145134	NNU_11560|NNU_00120|NNU_17542|Nelumbo_nucifera_newGene_3987|NNU_02854|Nelumbo_nucifera_newGene_9382|NNU_19405|NNU_16378|NNU_04317|NNU_12337|NNU_11613|NNU_20166
DNA replication	KEGG PATHWAY	12	45	0.0166339	NNU_25923|NNU_21830|NNU_07908|NNU_09711|NNU_11758|NNU_11847|NNU_22356|NNU_03541|NNU_11187|NNU_06007|Nelumbo_nucifera_newGene_8408|NNU_06068
Mismatch repair	KEGG PATHWAY	10	35	0.019228	NNU_13904|NNU_21830|NNU_07908|NNU_25923|Nelumbo_nucifera_newGene_3562|NNU_11758|NNU_11847|NNU_00582|NNU_11187|NNU_06068
Carotenoid biosynthesis	KEGG PATHWAY	10	37	0.025646	NNU_17103|NNU_23085|NNU_06612|NNU_03250|NNU_06241|NNU_14161|NNU_14955|NNU_21760|NNU_02914|NNU_11066
Porphyrin and chlorophyll metabolism	KEGG PATHWAY	12	49	0.0274971	NNU_12622|NNU_15495|NNU_05260|NNU_04375|NNU_22236|Nelumbo_nucifera_newGene_8382|NNU_17638|NNU_00797|NNU_02121|NNU_01206|NNU_02886|NNU_26393
Fructose and mannose metabolism	KEGG PATHWAY	15	69	0.03342	NNU_06494|NNU_05182|NNU_00190|NNU_10603|NNU_09234|NNU_08041|NNU_17381|NNU_13463|NNU_03672|NNU_12974|NNU_18700|NNU_01059|NNU_25306|NNU_20355|NNU_09511
Ribosome	KEGG PATHWAY	59	377	0.0384643	NNU_25934|NNU_07630|NNU_18141|NNU_01014|NNU_21437|NNU_00248|NNU_20301|NNU_16969|NNU_00341|NNU_09109|NNU_25579|NNU_10300|NNU_11151|NNU_25858|NNU_25997|NNU_23833|NNU_02644|NNU_03768|NNU_13150|NNU_15560|NNU_08525|NNU_17748|NNU_01863|NNU_05293|NNU_15167|NNU_16685|NNU_02062|NNU_14841|NNU_04894|NNU_12031|NNU_12157|NNU_24824|NNU_03528|NNU_02977|NNU_19104|NNU_23173|NNU_12761|NNU_03925|Nelumbo_nucifera_ne…
2-Oxocarboxylic acid metabolism	KEGG PATHWAY	12	52	0.0384942	NNU_00841|NNU_09488|NNU_10205|NNU_17492|NNU_19508|NNU_10268|NNU_24115|NNU_18480|NNU_25956|NNU_10053|NNU_05017|NNU_02285
RNA degradation	KEGG PATHWAY	22	117	0.0414932	NNU_17008|NNU_06925|Nelumbo_nucifera_newGene_10795|NNU_25485|NNU_13423|NNU_16704|NNU_07550|NNU_12579|NNU_26089|NNU_05713|Nelumbo_nucifera_newGene_3884|NNU_12690|NNU_05604|NNU_19944|NNU_09112|Nelumbo_nucifera_newGene_19166|NNU_02617|NNU_11891|NNU_02884|NNU_16613|NNU_09696|NNU_20101
Selenocompound metabolism	KEGG PATHWAY	6	19	0.0453657	NNU_09995|NNU_16791|NNU_09236|NNU_06527|NNU_23188|NNU_05573
Terpenoid backbone biosynthesis	KEGG PATHWAY	11	48	0.047964	NNU_17398|NNU_05857|NNU_24530|NNU_20569|NNU_25379|NNU_08830|NNU_07581|NNU_21588|NNU_09500|NNU_02731|NNU_06170
KEGG results of 610 DEGs exclusively in CNP.
Term	Database	Input number	Background number	P-Value	Input
Fatty acid elongation	KEGG PATHWAY	4	38	0.00777567	NNU_06360|NNU_19383|NNU_17304|NNU_22037
Biosynthesis of unsaturated fatty acids	KEGG PATHWAY	3	20	0.00877139	Nelumbo_nucifera_newGene_851|NNU_25449|NNU_22037
Tropane, piperidine and pyridine alkaloid biosynthesis	KEGG PATHWAY	3	22	0.0110813	NNU_24971|NNU_18212|NNU_21432
Protein processing in endoplasmic reticulum	KEGG PATHWAY	10	231	0.0160485	NNU_13881|NNU_26008|NNU_03588|NNU_02580|Nelumbo_nucifera_newGene_14743|NNU_10959|NNU_20305|NNU_01322|NNU_12741|NNU_11064
Fatty acid metabolism	KEGG PATHWAY	4	64	0.0388154	Nelumbo_nucifera_newGene_851|NNU_06360|NNU_25449|NNU_22037
Brassinosteroid biosynthesis	KEGG PATHWAY	2	16	0.0440097	NNU_17210|NNU_05284
MAPK signaling pathway - plant	KEGG PATHWAY	6	131	0.0446299	NNU_11993|NNU_17915|NNU_08713|NNU_12654|NNU_03481|NNU_22683
