# Supplementary material for: Transcriptome-Wide Characterization of Alkaloids and Chlorophyll Biosynthesis in Lotus Plumule
Source: Front Plant Sci. 2022 May 23;13:885503. doi: 10.3389/fpls.2022.885503 (PMC9168470; doi:10.3389/fpls.2022.885503)
Supplement: Supplementary file 5 [file Table_5.XLSX]

## Sheet: bis-BIAs biosynthesis genes
Supplementary Table 5. Co-expressed transcription factors of bis-BIAs and chlorophyll biosynthesis genes.
Genes with correlation coefficient r ≥ 0.8 are listed.
Co-expressed transcription factors of bis-BIAs biosynthesis genes.
Gene name	TF_ID	r		Gene name	TF_ID	r		Gene name	TF_ID	r		Gene name	TF_ID	r		Gene name	TF_ID	r		Gene name	TF_ID	r		Gene name	TF_ID	r		Gene name	TF_ID	r		Gene name	TF_ID	r		Gene name	TF_ID	r		Gene name	TF_ID	r		Gene name	TF_ID	r		Gene name	TF_ID
NnTyDC	NNU_07316	0.974		NnNCS	NNU_07316	0.978		Nn6OMT1	NNU_05519	0.957		Nn6OMT2	NNU_14432	0.981		Nn6OMT3	NNU_14432	0.944		Nn6OMT4	NNU_05519	0.923		NnCYP80A	NNU_00499	0.985		NnOMT1	NNU_00499	0.991		NnOMT2	NNU_25638	0.954		NnOMT3	NNU_16579	0.932		Nn7OMT1	NNU_17882	0.905		Nn7OMT2	NNU_04197	0.978		Nn7OMT3	NNU_01431
NnTyDC	NNU_26107	0.944		NnNCS	NNU_26107	0.95		Nn6OMT1	NNU_07316	0.931		Nn6OMT2	NNU_07680	0.947		Nn6OMT3	NNU_00271	0.932		Nn6OMT4	NNU_07316	0.904		NnCYP80A	NNU_04634	0.947		NnOMT1	NNU_26108	0.973		NnOMT2	NNU_07316	0.941		NnOMT3	NNU_04970	0.913		Nn7OMT1	NNU_22247	0.83		Nn7OMT2	NNU_05105	0.966		Nn7OMT3	NNU_18848
NnTyDC	NNU_11191	0.927		NnNCS	NNU_20173	0.947		Nn6OMT1	NNU_22400	0.906		Nn6OMT2	NNU_15551	0.914		Nn6OMT3	NNU_00499	0.929		Nn6OMT4	NNU_13473	0.877		NnCYP80A	NNU_04653	0.929		NnOMT1	NNU_09740	0.967		NnOMT2	NNU_01141	0.887		NnOMT3	NNU_02805	0.863						Nn7OMT2	NNU_02357	0.965		Nn7OMT3	NNU_25717
NnTyDC	NNU_05519	0.926		NnNCS	NNU_11191	0.945		Nn6OMT1	NNU_13473	0.906		Nn6OMT2	NNU_00229	0.91		Nn6OMT3	NNU_20173	0.922		Nn6OMT4	NNU_25638	0.864		NnCYP80A	NNU_07799	0.927		NnOMT1	NNU_07284	0.955		NnOMT2	NNU_19666	0.873		NnOMT3	NNU_25638	0.858						Nn7OMT2	NNU_05009	0.965		Nn7OMT3	Nelumbo_nucifera_newGene_4136
NnTyDC	NNU_00271	0.921		NnNCS	NNU_26108	0.943		Nn6OMT1	NNU_09673	0.891		Nn6OMT2	NNU_07316	0.861		Nn6OMT3	NNU_07680	0.916		Nn6OMT4	NNU_09673	0.86		NnCYP80A	NNU_07284	0.926		NnOMT1	NNU_17707	0.949		NnOMT2	NNU_04212	0.866										Nn7OMT2	NNU_26295	0.964		Nn7OMT3	NNU_16894
NnTyDC	NNU_26108	0.911		NnNCS	NNU_00271	0.94		Nn6OMT1	NNU_11191	0.859		Nn6OMT2	NNU_07799	0.861		Nn6OMT3	NNU_16483	0.905		Nn6OMT4	NNU_24167	0.854		NnCYP80A	NNU_07680	0.925		NnOMT1	NNU_00271	0.944		NnOMT2	NNU_26107	0.863										Nn7OMT2	NNU_00154	0.963		Nn7OMT3	NNU_05128
NnTyDC	NNU_04212	0.91		NnNCS	NNU_00499	0.93		Nn6OMT1	NNU_25638	0.855		Nn6OMT2	NNU_20173	0.852		Nn6OMT3	NNU_07316	0.903		Nn6OMT4	NNU_22400	0.849		NnCYP80A	NNU_20173	0.91		NnOMT1	NNU_10711	0.943		NnOMT2	NNU_05519	0.863										Nn7OMT2	NNU_07637	0.958		Nn7OMT3	NNU_16854
NnTyDC	NNU_20173	0.903		NnNCS	NNU_05905	0.928		Nn6OMT1	NNU_14432	0.854		Nn6OMT2	NNU_16483	0.849		Nn6OMT3	NNU_25670	0.894		Nn6OMT4	NNU_11191	0.84		NnCYP80A	NNU_16483	0.909		NnOMT1	NNU_05905	0.942		NnOMT2	NNU_17261	0.847										Nn7OMT2	NNU_12008	0.957		Nn7OMT3	NNU_08807
NnTyDC	NNU_05905	0.903		NnNCS	NNU_05519	0.925		Nn6OMT1	NNU_24167	0.852		Nn6OMT2	NNU_00499	0.841		Nn6OMT3	NNU_11191	0.891		Nn6OMT4	NNU_16579	0.83		NnCYP80A	NNU_26108	0.897		NnOMT1	NNU_25699	0.937		NnOMT2	NNU_04970	0.835										Nn7OMT2	NNU_18580	0.955		Nn7OMT3	NNU_11168
NnTyDC	NNU_00499	0.9		NnNCS	NNU_22400	0.925		Nn6OMT1	NNU_02805	0.839		Nn6OMT2	NNU_22400	0.838		Nn6OMT3	NNU_04653	0.889		Nn6OMT4	NNU_02805	0.822		NnCYP80A	NNU_25670	0.893		NnOMT1	NNU_06379	0.935		NnOMT2	NNU_16910	0.834										Nn7OMT2	NNU_06379	0.953		Nn7OMT3	NNU_13570
NnTyDC	NNU_22400	0.9		NnNCS	NNU_21386	0.925		Nn6OMT1	NNU_07680	0.826		Nn6OMT2	NNU_25670	0.837		Nn6OMT3	NNU_07799	0.882						NnCYP80A	NNU_06379	0.891		NnOMT1	NNU_04634	0.933		NnOMT2	NNU_16579	0.832										Nn7OMT2	NNU_01924	0.94		Nn7OMT3	NNU_11503
NnTyDC	NNU_21386	0.89		NnNCS	NNU_04212	0.924		Nn6OMT1	NNU_01141	0.818		Nn6OMT2	NNU_05519	0.833		Nn6OMT3	NNU_08928	0.882						NnCYP80A	NNU_09740	0.888		NnOMT1	NNU_20173	0.929		NnOMT2	NNU_22400	0.83										Nn7OMT2	NNU_13824	0.936		Nn7OMT3	NNU_01959
NnTyDC	NNU_16910	0.884		NnNCS	NNU_25699	0.922						Nn6OMT2	NNU_00271	0.827		Nn6OMT3	NNU_26108	0.879						NnCYP80A	NNU_24362	0.888		NnOMT1	NNU_17889	0.924		NnOMT2	NNU_11168	0.828										Nn7OMT2	NNU_05448	0.931		Nn7OMT3	NNU_13555
NnTyDC	NNU_03583	0.883		NnNCS	NNU_10711	0.903						Nn6OMT2	NNU_04653	0.824		Nn6OMT3	NNU_26107	0.872						NnCYP80A	NNU_00271	0.873		NnOMT1	NNU_04678	0.924		NnOMT2	NNU_11933	0.823										Nn7OMT2	NNU_08755	0.93		Nn7OMT3	NNU_00189
NnTyDC	NNU_25699	0.876		NnNCS	NNU_03583	0.901						Nn6OMT2	NNU_11191	0.812		Nn6OMT3	NNU_17707	0.869						NnCYP80A	NNU_07316	0.869		NnOMT1	NNU_04627	0.921		NnOMT2	NNU_09284	0.815										Nn7OMT2	NNU_09588	0.928		Nn7OMT3	NNU_14618
NnTyDC	NNU_07284	0.871		NnNCS	NNU_16483	0.901						Nn6OMT2	NNU_24362	0.803		Nn6OMT3	NNU_22400	0.861						NnCYP80A	NNU_14432	0.869		NnOMT1	NNU_14618	0.917		NnOMT2	NNU_07284	0.812										Nn7OMT2	NNU_00418	0.928		Nn7OMT3	NNU_10711
NnTyDC	NNU_13473	0.867		NnNCS	NNU_04653	0.899						Nn6OMT2	NNU_26075	0.801		Nn6OMT3	NNU_05519	0.856						NnCYP80A	NNU_17889	0.863		NnOMT1	NNU_04653	0.914		NnOMT2	NNU_07680	0.812										Nn7OMT2	NNU_01347	0.926		Nn7OMT3	NNU_04627
NnTyDC	NNU_16483	0.867		NnNCS	NNU_07834	0.898						Nn6OMT2	NNU_23814	0.801		Nn6OMT3	NNU_05905	0.852						NnCYP80A	NNU_25699	0.859		NnOMT1	NNU_16483	0.913														Nn7OMT2	NNU_26199	0.924		Nn7OMT3	NNU_19666
NnTyDC	NNU_07680	0.864		NnNCS	NNU_04228	0.89						Nn6OMT2	NNU_21931	0.8		Nn6OMT3	NNU_25699	0.848						NnCYP80A	NNU_10711	0.847		NnOMT1	NNU_26107	0.913														Nn7OMT2	NNU_00784	0.917		Nn7OMT3	NNU_18760
NnTyDC	NNU_25638	0.864		NnNCS	Nelumbo_nucifera_newGene_4136	0.89										Nn6OMT3	NNU_04634	0.846						NnCYP80A	NNU_07466	0.845		NnOMT1	NNU_08928	0.912														Nn7OMT2	NNU_09740	0.912		Nn7OMT3	NNU_13590
NnTyDC	NNU_07834	0.863		NnNCS	NNU_07284	0.888										Nn6OMT3	NNU_07284	0.841						NnCYP80A	NNU_17707	0.844		NnOMT1	NNU_18760	0.909														Nn7OMT2	NNU_10122	0.911		Nn7OMT3	NNU_16910
NnTyDC	NNU_04228	0.859		NnNCS	NNU_16910	0.887										Nn6OMT3	NNU_09740	0.835						NnCYP80A	NNU_05905	0.841		NnOMT1	NNU_26199	0.908														Nn7OMT2	NNU_04254	0.909		Nn7OMT3	NNU_11933
NnTyDC	NNU_11168	0.859		NnNCS	NNU_13473	0.879										Nn6OMT3	NNU_00784	0.831						NnCYP80A	NNU_24851	0.835		NnOMT1	NNU_25670	0.906														Nn7OMT2	NNU_24134	0.909		Nn7OMT3	NNU_03779
NnTyDC	NNU_10711	0.848		NnNCS	NNU_07680	0.876										Nn6OMT3	NNU_03583	0.828						NnCYP80A	NNU_11191	0.833		NnOMT1	NNU_21386	0.906														Nn7OMT2	NNU_07349	0.909		Nn7OMT3	NNU_04212
NnTyDC	NNU_04653	0.846		NnNCS	NNU_01141	0.87										Nn6OMT3	NNU_10711	0.828						NnCYP80A	NNU_04678	0.827		NnOMT1	NNU_05105	0.903														Nn7OMT2	NNU_02776	0.904		Nn7OMT3	NNU_08113
NnTyDC	Nelumbo_nucifera_newGene_4136	0.846		NnNCS	NNU_11168	0.869										Nn6OMT3	NNU_21386	0.825						NnCYP80A	NNU_26107	0.823		NnOMT1	NNU_10122	0.897														Nn7OMT2	NNU_11724	0.904		Nn7OMT3	NNU_05905
NnTyDC	NNU_14432	0.843		NnNCS	NNU_19666	0.868										Nn6OMT3	NNU_06379	0.823						NnCYP80A	NNU_08928	0.813		NnOMT1	NNU_00784	0.895														Nn7OMT2	NNU_08928	0.902		Nn7OMT3	NNU_08906
NnTyDC	NNU_01141	0.84		NnNCS	NNU_04627	0.865										Nn6OMT3	NNU_24362	0.822						NnCYP80A	NNU_22400	0.811		NnOMT1	NNU_05009	0.887														Nn7OMT2	NNU_02619	0.901		Nn7OMT3	NNU_21386
NnTyDC	NNU_24167	0.835		NnNCS	NNU_17707	0.864										Nn6OMT3	NNU_00229	0.819						NnCYP80A	NNU_21386	0.807		NnOMT1	NNU_26295	0.884														Nn7OMT2	NNU_12460	0.898		Nn7OMT3	NNU_03225
NnTyDC	NNU_19666	0.834		NnNCS	NNU_14432	0.862										Nn6OMT3	NNU_15551	0.81						NnCYP80A	NNU_05105	0.807		NnOMT1	NNU_11191	0.878														Nn7OMT2	NNU_16192	0.892		Nn7OMT3	NNU_11515
NnTyDC	NNU_04627	0.827		NnNCS	NNU_09740	0.856										Nn6OMT3	NNU_08265	0.8										NnOMT1	NNU_07799	0.872														Nn7OMT2	NNU_14476	0.892		Nn7OMT3	NNU_20938
NnTyDC	NNU_17707	0.822		NnNCS	NNU_01969	0.856																						NnOMT1	Nelumbo_nucifera_newGene_4136	0.866														Nn7OMT2	NNU_17707	0.892		Nn7OMT3	NNU_26108
NnTyDC	NNU_08906	0.816		NnNCS	NNU_18760	0.852																						NnOMT1	NNU_08807	0.864														Nn7OMT2	NNU_20522	0.886		Nn7OMT3	NNU_07840
NnTyDC	NNU_25670	0.807		NnNCS	NNU_25670	0.847																						NnOMT1	NNU_07349	0.862														Nn7OMT2	NNU_18111	0.885		Nn7OMT3	NNU_26199
NnTyDC	NNU_03225	0.806		NnNCS	NNU_25638	0.844																						NnOMT1	NNU_07316	0.856														Nn7OMT2	NNU_14618	0.879		Nn7OMT3	NNU_24385
NnTyDC	NNU_09740	0.804		NnNCS	NNU_14618	0.842																						NnOMT1	NNU_03583	0.85														Nn7OMT2	NNU_04678	0.876		Nn7OMT3	NNU_03583
NnTyDC	NNU_20938	0.803		NnNCS	NNU_24167	0.838																						NnOMT1	NNU_24362	0.848														Nn7OMT2	NNU_05357	0.874		Nn7OMT3	NNU_06081
				NnNCS	NNU_20938	0.838																						NnOMT1	NNU_02619	0.846														Nn7OMT2	NNU_18760	0.873		Nn7OMT3	NNU_14488
				NnNCS	NNU_07799	0.838																						NnOMT1	NNU_20938	0.846														Nn7OMT2	NNU_07138	0.866		Nn7OMT3	NNU_17889
				NnNCS	NNU_08807	0.836																						NnOMT1	NNU_14476	0.844														Nn7OMT2	NNU_15261	0.858		Nn7OMT3	NNU_07242
				NnNCS	NNU_25717	0.826																						NnOMT1	NNU_12460	0.842														Nn7OMT2	NNU_22090	0.858		Nn7OMT3	NNU_25699
				NnNCS	NNU_08906	0.825																						NnOMT1	NNU_07466	0.841														Nn7OMT2	NNU_08269	0.855		Nn7OMT3	NNU_26107
				NnNCS	NNU_08928	0.824																						NnOMT1	NNU_07680	0.831														Nn7OMT2	NNU_19636	0.853		Nn7OMT3	NNU_09740
				NnNCS	NNU_03225	0.821																						NnOMT1	NNU_25717	0.828														Nn7OMT2	NNU_04634	0.852		Nn7OMT3	NNU_07349
				NnNCS	NNU_00784	0.816																						NnOMT1	NNU_12008	0.827														Nn7OMT2	NNU_10711	0.846		Nn7OMT3	NNU_07834
				NnNCS	NNU_11933	0.814																						NnOMT1	NNU_03225	0.827														Nn7OMT2	NNU_07466	0.845		Nn7OMT3	NNU_21474
				NnNCS	NNU_17889	0.809																						NnOMT1	NNU_16910	0.824														Nn7OMT2	NNU_17889	0.844		Nn7OMT3	NNU_05357
				NnNCS	NNU_04634	0.808																						NnOMT1	NNU_04212	0.821														Nn7OMT2	NNU_16045	0.838		Nn7OMT3	NNU_20522
				NnNCS	NNU_05128	0.806																						NnOMT1	NNU_11168	0.815														Nn7OMT2	NNU_04627	0.838		Nn7OMT3	Nelumbo_nucifera_newGene_15180
				NnNCS	NNU_13555	0.805																						NnOMT1	NNU_11933	0.812														Nn7OMT2	NNU_24362	0.835		Nn7OMT3	NNU_17038
				NnNCS	NNU_01959	0.804																						NnOMT1	NNU_04228	0.811														Nn7OMT2	NNU_12949	0.832		Nn7OMT3	NNU_18652
				NnNCS	NNU_08265	0.8																						NnOMT1	NNU_18580	0.809														Nn7OMT2	NNU_25670	0.831		Nn7OMT3	NNU_11724
																												NnOMT1	NNU_05128	0.809														Nn7OMT2	NNU_25699	0.822		Nn7OMT3	NNU_01347
																												NnOMT1	NNU_13824	0.807														Nn7OMT2	NNU_04803	0.82		Nn7OMT3	NNU_17707
																												NnOMT1	NNU_14488	0.807														Nn7OMT2	NNU_00491	0.82		Nn7OMT3	NNU_01969
																												NnOMT1	NNU_14432	0.805														Nn7OMT2	NNU_13590	0.818		Nn7OMT3	NNU_17877
																												NnOMT1	NNU_20522	0.8														Nn7OMT2	NNU_11503	0.813		Nn7OMT3	NNU_04678
																																												Nn7OMT2	NNU_14548	0.812		Nn7OMT3	NNU_12674
																																												Nn7OMT2	NNU_26108	0.811		Nn7OMT3	NNU_15040
																																												Nn7OMT2	NNU_12563	0.81		Nn7OMT3	NNU_19512
																																												Nn7OMT2	NNU_05945	0.802		Nn7OMT3	NNU_14476
																																												Nn7OMT2	NNU_00499	0.8
																																												Nn7OMT2	NNU_08807	0.8
[truncated: 7 more columns]

## Sheet: Chl biosynthesis genes
Co-expressed transcription factors of bis-BIAs biosynthesis genes.
Gene name	TF_ID	r		Gene name	TF_ID	r		Gene name	TF_ID	r		Gene name	TF_ID	r		Gene name	TF_ID	r		Gene name	TF_ID	r		Gene name	TF_ID	r		Gene name	TF_ID	r		Gene name	TF_ID	r		Gene name	TF_ID	r		Gene name	TF_ID	r		Gene name	TF_ID	r		Gene name	TF_ID
NnHEMA1	NNU_08558	0.994		NnHEMA2	NNU_00576	0.94		NnGSA	NNU_14432	0.95		NnHEMB	NNU_00154	0.942		NnHEMC	NNU_13189	0.956		NnHEMD	NNU_07284	0.984		NnHEME2	NNU_04212	0.982		NnHEMF	NNU_25577	0.982		NnHEMG	NNU_02776	0.982		NnCHLH1	NNU_00499	0.984		NnCHLH2	NNU_00499	0.973		NnCHLD	NNU_07680	0.975		NnCRD	NNU_07316
NnHEMA1	NNU_15371	0.984		NnHEMA2	NNU_17128	0.903		NnGSA	NNU_07680	0.931		NnHEMB	NNU_07138	0.941		NnHEMC	NNU_25577	0.911		NnHEMD	NNU_04678	0.959		NnHEME2	Nelumbo_nucifera_newGene_4136	0.97		NnHEMF	NNU_13189	0.936		NnHEMG	NNU_16192	0.975		NnCHLH1	NNU_04634	0.981		NnCHLH2	NNU_04653	0.966		NnCHLD	NNU_07316	0.967		NnCRD	NNU_14432
NnHEMA1	NNU_05309	0.982		NnHEMA2	NNU_15002	0.891		NnGSA	NNU_07799	0.908		NnHEMB	NNU_02357	0.937		NnHEMC	NNU_00576	0.863		NnHEMD	NNU_17889	0.944		NnHEME2	NNU_21386	0.961		NnHEMF	NNU_17128	0.904		NnHEMG	NNU_01924	0.964		NnCHLH1	NNU_09740	0.953		NnCHLH2	NNU_04634	0.941		NnCHLD	NNU_14432	0.964		NnCRD	NNU_04653
NnHEMA1	NNU_07624	0.981		NnHEMA2	NNU_25577	0.837		NnGSA	NNU_20173	0.9		NnHEMB	NNU_09588	0.912		NnHEMC	NNU_17128	0.862		NnHEMD	NNU_09740	0.938		NnHEME2	NNU_19666	0.96		NnHEMF	NNU_15002	0.903		NnHEMG	NNU_16045	0.959		NnCHLH1	NNU_06379	0.95		NnCHLH2	NNU_07799	0.941		NnCHLD	NNU_22400	0.944		NnCRD	NNU_07680
NnHEMA1	NNU_25954	0.976		NnHEMA2	NNU_15551	0.828		NnGSA	NNU_00229	0.898		NnHEMB	NNU_12008	0.904		NnHEMC	NNU_15002	0.841		NnHEMD	NNU_00499	0.917		NnHEME2	NNU_07834	0.96		NnHEMF	NNU_21688	0.816		NnHEMG	NNU_12563	0.957		NnCHLH1	NNU_17889	0.939		NnCHLH2	NNU_26108	0.936		NnCHLD	NNU_20173	0.939		NnCRD	NNU_20173
NnHEMA1	NNU_14611	0.966						NnGSA	NNU_04634	0.894		NnHEMB	NNU_04197	0.889		NnHEMC	NNU_08924	0.828		NnHEMD	NNU_26199	0.913		NnHEME2	NNU_13555	0.949						NnHEMG	NNU_20385	0.955		NnCHLH1	NNU_07284	0.937		NnCHLH2	NNU_17889	0.934		NnCHLD	NNU_05519	0.932		NnCRD	NNU_22400
NnHEMA1	NNU_09213	0.961						NnGSA	NNU_16483	0.89		NnHEMB	NNU_00418	0.884		NnHEMC	NNU_15551	0.816		NnHEMD	NNU_05105	0.907		NnHEME2	NNU_05905	0.94						NnHEMG	NNU_07138	0.955		NnCHLH1	NNU_26108	0.933		NnCHLH2	NNU_20173	0.933		NnCHLD	NNU_16483	0.917		NnCRD	NNU_07799
NnHEMA1	NNU_18273	0.96						NnGSA	NNU_23814	0.889		NnHEMB	NNU_02776	0.873		NnHEMC	NNU_05163	0.81		NnHEMD	NNU_06379	0.906		NnHEME2	NNU_16910	0.94						NnHEMG	NNU_05945	0.951		NnCHLH1	NNU_04653	0.929		NnCHLH2	NNU_09740	0.929		NnCHLD	NNU_00499	0.91		NnCRD	NNU_00499
NnHEMA1	NNU_08684	0.959						NnGSA	NNU_08269	0.886		NnHEMB	NNU_01924	0.872		NnHEMC	NNU_00229	0.804		NnHEMD	NNU_05009	0.906		NnHEME2	NNU_25699	0.939						NnHEMG	NNU_18111	0.94		NnCHLH1	NNU_07466	0.917		NnCHLH2	NNU_07284	0.925		NnCHLD	NNU_11191	0.906		NnCRD	NNU_05519
NnHEMA1	NNU_01075	0.958						NnGSA	NNU_25670	0.885		NnHEMB	NNU_07637	0.869						NnHEMD	NNU_26108	0.903		NnHEME2	NNU_11168	0.939						NnHEMG	NNU_11258	0.938		NnCHLH1	NNU_10711	0.916		NnCHLH2	NNU_06379	0.915		NnCHLD	NNU_04653	0.89		NnCRD	NNU_11191
NnHEMA1	NNU_09708	0.957						NnGSA	NNU_04653	0.869		NnHEMB	NNU_05448	0.866						NnHEMD	NNU_02619	0.902		NnHEME2	NNU_08906	0.939						NnHEMG	NNU_02357	0.935		NnCHLH1	NNU_20173	0.913		NnCHLH2	NNU_10711	0.914		NnCHLD	NNU_07799	0.886		NnCRD	NNU_00271
NnHEMA1	NNU_17188	0.956						NnGSA	NNU_24362	0.864		NnHEMB	NNU_05945	0.866						NnHEMD	NNU_11933	0.897		NnHEME2	NNU_10711	0.938						NnHEMG	NNU_05448	0.934		NnCHLH1	NNU_25699	0.908		NnCHLH2	NNU_17707	0.914		NnCHLD	NNU_00271	0.879		NnCRD	NNU_16483
NnHEMA1	NNU_26154	0.956						NnGSA	NNU_00499	0.863		NnHEMB	NNU_02619	0.863						NnHEMD	NNU_04627	0.887		NnHEME2	NNU_26107	0.938						NnHEMG	NNU_19636	0.933		NnCHLH1	NNU_07799	0.903		NnCHLH2	NNU_00271	0.912		NnCHLD	NNU_25670	0.872		NnCRD	NNU_26107
NnHEMA1	NNU_22268	0.956						NnGSA	NNU_15551	0.862		NnHEMB	NNU_15261	0.861						NnHEMD	NNU_04653	0.885		NnHEME2	NNU_26108	0.937						NnHEMG	NNU_23842	0.931		NnCHLH1	NNU_05105	0.901		NnCHLH2	NNU_25699	0.903		NnCHLD	NNU_00229	0.85		NnCRD	NNU_26108
NnHEMA1	NNU_11154	0.952						NnGSA	NNU_22400	0.856		NnHEMB	NNU_18580	0.857						NnHEMD	NNU_17707	0.883		NnHEME2	NNU_16854	0.93						NnHEMG	NNU_00154	0.929		NnCHLH1	NNU_16483	0.9		NnCHLH2	NNU_16483	0.897		NnCHLD	NNU_26108	0.84		NnCRD	NNU_01141
NnHEMA1	NNU_04946	0.947						NnGSA	NNU_24851	0.855		NnHEMB	NNU_14548	0.856						NnHEMD	NNU_14618	0.877		NnHEME2	NNU_05128	0.928						NnHEMG	NNU_16226	0.924		NnCHLH1	NNU_17707	0.895		NnCHLH2	NNU_05905	0.896		NnCHLD	NNU_13473	0.834		NnCRD	NNU_25699
NnHEMA1	NNU_08937	0.947						NnGSA	NNU_07316	0.822		NnHEMB	NNU_08755	0.856						NnHEMD	NNU_04634	0.876		NnHEME2	NNU_01969	0.927						NnHEMG	NNU_24134	0.923		NnCHLH1	NNU_25670	0.895		NnCHLH2	NNU_25670	0.885		NnCHLD	NNU_25699	0.83		NnCRD	NNU_05905
NnHEMA1	NNU_25044	0.945						NnGSA	NNU_11191	0.801		NnHEMB	NNU_16192	0.855						NnHEMD	NNU_25717	0.876		NnHEME2	NNU_04228	0.925						NnHEMG	NNU_07637	0.919		NnCHLH1	NNU_05009	0.892		NnCHLH2	NNU_26107	0.883		NnCHLD	NNU_04634	0.828		NnCRD	NNU_07284
NnHEMA1	NNU_17059	0.944										NnHEMB	NNU_13133	0.854						NnHEMD	NNU_07349	0.875		NnHEME2	NNU_03583	0.918						NnHEMG	NNU_01665	0.908		NnCHLH1	NNU_04678	0.888		NnCHLH2	NNU_07680	0.882		NnCHLD	NNU_26107	0.825		NnCRD	NNU_21386
NnHEMA1	NNU_22283	0.944										NnHEMB	NNU_04254	0.853						NnHEMD	NNU_07466	0.874		NnHEME2	NNU_01431	0.913						NnHEMG	NNU_12949	0.896		NnCHLH1	NNU_26199	0.881		NnCHLH2	NNU_14618	0.88		NnCHLD	NNU_04228	0.82		NnCRD	NNU_10711
NnHEMA1	NNU_21443	0.944										NnHEMB	NNU_22090	0.853						NnHEMD	NNU_10711	0.87		NnHEME2	NNU_08807	0.911						NnHEMG	NNU_04803	0.895		NnCHLH1	NNU_05905	0.881		NnCHLH2	NNU_04678	0.877		NnCHLD	NNU_01141	0.817		NnCRD	NNU_03583
NnHEMA1	NNU_25951	0.943										NnHEMB	NNU_05009	0.84						NnHEMD	NNU_05905	0.864		NnHEME2	NNU_11191	0.911						NnHEMG	NNU_00418	0.893		NnCHLH1	NNU_14618	0.879		NnCHLH2	NNU_07316	0.876		NnCHLD	NNU_21386	0.804		NnCRD	NNU_07834
NnHEMA1	NNU_12892	0.942										NnHEMB	NNU_05105	0.822						NnHEMD	NNU_11503	0.856		NnHEME2	NNU_07316	0.907						NnHEMG	NNU_11724	0.892		NnCHLH1	NNU_24362	0.877		NnCHLH2	NNU_08928	0.874		NnCHLD	NNU_07284	0.803		NnCRD	NNU_13473
NnHEMA1	NNU_26418	0.941										NnHEMB	NNU_19636	0.819						NnHEMD	NNU_10122	0.845		NnHEME2	NNU_25717	0.904						NnHEMG	NNU_25458	0.887		NnCHLH1	NNU_00271	0.876		NnCHLH2	NNU_14432	0.872						NnCRD	NNU_25670
NnHEMA1	NNU_17041	0.94										NnHEMB	NNU_06379	0.817						NnHEMD	NNU_08755	0.84		NnHEME2	NNU_01959	0.903						NnHEMG	NNU_04197	0.883		NnCHLH1	NNU_04627	0.866		NnCHLH2	NNU_04627	0.871						NnCRD	NNU_04212
NnHEMA1	NNU_00565	0.939										NnHEMB	NNU_20385	0.807						NnHEMD	NNU_07799	0.837		NnHEME2	NNU_04627	0.901						NnHEMG	NNU_19027	0.882		NnCHLH1	NNU_18760	0.865		NnCHLH2	NNU_18760	0.867						NnCRD	NNU_01969
NnHEMA1	NNU_20906	0.936										NnHEMB	NNU_02155	0.804						NnHEMD	NNU_26107	0.837		NnHEME2	NNU_18760	0.901						NnHEMG	NNU_15040	0.878		NnCHLH1	NNU_12008	0.856		NnCHLH2	NNU_07466	0.866						NnCRD	NNU_04634
NnHEMA1	NNU_19462	0.931																		NnHEMD	NNU_18760	0.837		NnHEME2	NNU_20173	0.901						NnHEMG	NNU_05357	0.874		NnCHLH1	NNU_21386	0.854		NnCHLH2	NNU_21386	0.866						NnCRD	NNU_17707
NnHEMA1	NNU_24765	0.93																		NnHEMD	NNU_14488	0.822		NnHEME2	NNU_01141	0.901						NnHEMG	NNU_20522	0.867		NnCHLH1	NNU_00784	0.852		NnCHLH2	NNU_00784	0.866						NnCRD	NNU_04228
NnHEMA1	NNU_21613	0.927																		NnHEMD	NNU_08766	0.819		NnHEME2	NNU_20938	0.899						NnHEMG	NNU_05349	0.866		NnCHLH1	NNU_13824	0.848		NnCHLH2	NNU_11191	0.858						NnCRD	NNU_21931
NnHEMA1	NNU_13059	0.926																		NnHEMD	NNU_25699	0.816		NnHEME2	NNU_00271	0.892						NnHEMG	NNU_01436	0.86		NnCHLH1	NNU_26295	0.847		NnCHLH2	NNU_26199	0.854						NnCRD	NNU_25638
NnHEMA1	NNU_23289	0.925																		NnHEMD	NNU_08807	0.814		NnHEME2	NNU_11515	0.891						NnHEMG	NNU_13613	0.86		NnCHLH1	NNU_08928	0.845		NnCHLH2	NNU_05105	0.853						NnCRD	NNU_08265
NnHEMA1	NNU_06292	0.925																		NnHEMD	NNU_18652	0.813		NnHEME2	NNU_03225	0.887						NnHEMG	NNU_26295	0.854		NnCHLH1	NNU_25717	0.838		NnCHLH2	NNU_05009	0.842						NnCRD	NNU_09740
NnHEMA1	NNU_14833	0.924																		NnHEMD	NNU_26295	0.804		NnHEME2	NNU_14618	0.886						NnHEMG	NNU_18580	0.847		NnCHLH1	NNU_10122	0.836		NnCHLH2	NNU_24362	0.836						NnCRD	NNU_17889
NnHEMA1	NNU_02719	0.924																		NnHEMD	NNU_12008	0.8		NnHEME2	NNU_16894	0.886						NnHEMG	NNU_13133	0.845		NnCHLH1	NNU_07680	0.836		NnCHLH2	NNU_25717	0.835						NnCRD	Nelumbo_nucifera_newGene_4136
NnHEMA1	NNU_16582	0.923																						NnHEME2	NNU_13473	0.885						NnHEMG	NNU_01347	0.844		NnCHLH1	NNU_26107	0.829		NnCHLH2	NNU_03583	0.834
NnHEMA1	NNU_19315	0.922																						NnHEME2	NNU_24167	0.884						NnHEMG	NNU_25933	0.843		NnCHLH1	NNU_11191	0.822		NnCHLH2	Nelumbo_nucifera_newGene_4136	0.833
NnHEMA1	NNU_00564	0.921																						NnHEME2	NNU_05169	0.878						NnHEMG	NNU_14476	0.842		NnCHLH1	NNU_02619	0.821		NnCHLH2	NNU_26295	0.827
NnHEMA1	NNU_20351	0.919																						NnHEME2	NNU_22400	0.875						NnHEMG	NNU_21474	0.836		NnCHLH1	NNU_08269	0.819		NnCHLH2	NNU_22400	0.827
NnHEMA1	NNU_09786	0.917																						NnHEME2	NNU_18848	0.874						NnHEMG	Nelumbo_nucifera_newGene_3621	0.834		NnCHLH1	NNU_07349	0.818		NnCHLH2	NNU_12008	0.824
NnHEMA1	NNU_00200	0.915																						NnHEME2	NNU_05519	0.862						NnHEMG	NNU_15261	0.821		NnCHLH1	Nelumbo_nucifera_newGene_4136	0.816		NnCHLH2	NNU_10122	0.817
NnHEMA1	NNU_10771	0.914																						NnHEME2	NNU_11933	0.859						NnHEMG	NNU_08755	0.82		NnCHLH1	NNU_07316	0.814		NnCHLH2	NNU_14476	0.816
NnHEMA1	NNU_07634	0.913																						NnHEME2	NNU_09740	0.851						NnHEMG	NNU_12460	0.817		NnCHLH1	NNU_24851	0.814		NnCHLH2	NNU_08807	0.813
NnHEMA1	NNU_05446	0.913																						NnHEME2	NNU_00499	0.849						NnHEMG	NNU_07349	0.811		NnCHLH1	NNU_11933	0.81		NnCHLH2	NNU_11933	0.802
NnHEMA1	NNU_20685	0.913																						NnHEME2	NNU_17707	0.849						NnHEMG	NNU_10122	0.809		NnCHLH1	NNU_05128	0.803
NnHEMA1	NNU_01056	0.911																						NnHEME2	NNU_13590	0.844						NnHEMG	NNU_11103	0.803		NnCHLH1	NNU_08807	0.801
NnHEMA1	NNU_05437	0.911																						NnHEME2	NNU_13570	0.843						NnHEMG	NNU_10979	0.801
NnHEMA1	NNU_16319	0.91																						NnHEME2	NNU_14488	0.84
NnHEMA1	NNU_05428	0.91																						NnHEME2	NNU_07840	0.839
NnHEMA1	NNU_09643	0.908																						NnHEME2	NNU_25638	0.838
NnHEMA1	NNU_22056	0.908																						NnHEME2	NNU_07284	0.835
NnHEMA1	NNU_02391	0.906																						NnHEME2	NNU_04653	0.829
NnHEMA1	NNU_05097	0.906																						NnHEME2	NNU_16483	0.827
NnHEMA1	NNU_02815	0.903																						NnHEME2	NNU_00189	0.824
NnHEMA1	NNU_05073	0.903																						NnHEME2	NNU_00784	0.822
NnHEMA1	NNU_20091	0.901																						NnHEME2	NNU_03779	0.821
NnHEMA1	NNU_17871	0.9																						NnHEME2	NNU_16957	0.819
NnHEMA1	NNU_16238	0.899																						NnHEME2	NNU_08265	0.81
NnHEMA1	NNU_12289	0.896																						NnHEME2	NNU_17889	0.808
NnHEMA1	NNU_01939	0.895																						NnHEME2	NNU_26199	0.802
NnHEMA1	NNU_05915	0.892
NnHEMA1	NNU_15332	0.891
NnHEMA1	NNU_17586	0.89
NnHEMA1	NNU_16909	0.889
NnHEMA1	NNU_00321	0.887
NnHEMA1	NNU_13612	0.887
NnHEMA1	Nelumbo_nucifera_newGene_3655	0.885
NnHEMA1	NNU_22041	0.885
NnHEMA1	NNU_17258	0.883
NnHEMA1	NNU_25308	0.881
NnHEMA1	NNU_13593	0.881
NnHEMA1	NNU_03839	0.877
NnHEMA1	NNU_12125	0.875
NnHEMA1	NNU_05289	0.873
NnHEMA1	NNU_09259	0.872
NnHEMA1	NNU_05515	0.868
NnHEMA1	NNU_23298	0.868
NnHEMA1	NNU_26074	0.866
NnHEMA1	NNU_15563	0.866
NnHEMA1	NNU_07223	0.865
NnHEMA1	NNU_14291	0.865
NnHEMA1	NNU_16158	0.861
NnHEMA1	NNU_13524	0.854
NnHEMA1	NNU_24012	0.852
NnHEMA1	NNU_24042	0.851
NnHEMA1	NNU_04437	0.845
NnHEMA1	NNU_05654	0.84
NnHEMA1	NNU_06585	0.84
NnHEMA1	NNU_09683	0.839
NnHEMA1	NNU_07635	0.838
NnHEMA1	NNU_04365	0.836
NnHEMA1	NNU_25930	0.834
NnHEMA1	Nelumbo_nucifera_newGene_8432	0.833
NnHEMA1	NNU_06371	0.831
NnHEMA1	NNU_13964	0.83
NnHEMA1	NNU_07767	0.83
NnHEMA1	NNU_25255	0.829
NnHEMA1	NNU_06646	0.826
NnHEMA1	NNU_12166	0.825
NnHEMA1	NNU_09671	0.824
NnHEMA1	NNU_06042	0.824
NnHEMA1	NNU_13322	0.824
NnHEMA1	NNU_23360	0.823
NnHEMA1	NNU_19777	0.822
NnHEMA1	NNU_05251	0.821
NnHEMA1	NNU_16514	0.82
NnHEMA1	NNU_12833	0.82
NnHEMA1	NNU_16799	0.82
NnHEMA1	NNU_07533	0.819
NnHEMA1	NNU_03457	0.817
NnHEMA1	NNU_13819	0.817
NnHEMA1	NNU_00917	0.817
NnHEMA1	NNU_17864	0.816
NnHEMA1	NNU_25658	0.816
NnHEMA1	NNU_14424	0.814
NnHEMA1	NNU_10620	0.813
NnHEMA1	NNU_19189	0.813
NnHEMA1	NNU_00062	0.812
NnHEMA1	NNU_04975	0.812
NnHEMA1	NNU_01186	0.81
NnHEMA1	NNU_08414	0.81
NnHEMA1	NNU_19750	0.81
NnHEMA1	NNU_06013	0.809
NnHEMA1	NNU_06156	0.808
NnHEMA1	NNU_13879	0.807
NnHEMA1	NNU_02366	0.807
NnHEMA1	NNU_04208	0.807
NnHEMA1	NNU_14940	0.807
NnHEMA1	NNU_18676	0.807
NnHEMA1	NNU_23312	0.802
NnHEMA1	NNU_10012	0.802
NnHEMA1	NNU_20933	0.802
NnHEMA1	NNU_24346	0.802
NnHEMA1	NNU_20076	0.802
[truncated: 22 more columns]
